# Supplementary material for: Neofunctionalization driven by positive selection led to the retention of the loqs2 gene encoding an Aedes specific dsRNA binding protein
Source: BMC Biol. 2024 Jan 25;22:14. doi: 10.1186/s12915-024-01821-4 (PMC10809485; doi:10.1186/s12915-024-01821-4)
Supplement: Supplementary file 3 — Additional file 3: Zip compressed file containing plasmid maps in Genbank format. The following files are available: Plasmids used for piggyBac mediated transgenesis in mosquitoes: Files (879 GG PUb-3xFLAG_loqs2_Sv40, 3xP3-eGFP_SV40.gb) and (992 GG OpIE2-3xFLAG_Loqs2_Sv40, PUb-dsRED_Sv40.gb). Plasmids used for transfection in vitro: (993 GG PUb-3xFLAG_Loqs2_Sv40, opIE2-Puro_Sv40.gb), (1000 GG PUb-V5_r2d2_Sv40, opIE2-Puro_Sv40.gb), (1001 GG PUb-V5_LoqsPA_Sv40, opIE2-Puro_Sv40.gb), (1002 GG PUb-V5_LoqsPB_Sv40, opIE2-Puro_Sv40.gb). [file 12915_2024_1821_MOESM3_ESM.zip]

Archive with 12 entries (12 files):
- 879 GG PUb-3xFLAG_loqs2_Sv40 3xP3-eGFP_SV40.gb
- __MACOSX/._879 GG PUb-3xFLAG_loqs2_Sv40 3xP3-eGFP_SV40.gb
- 992 GG OpIE2-3xFLAG_Loqs2_Sv40, PUb-dsRED_Sv40.gb
- __MACOSX/._992 GG OpIE2-3xFLAG_Loqs2_Sv40, PUb-dsRED_Sv40.gb
- 993 GG PUb-3xFLAG_Loqs2_Sv40 opIE2-Puro_Sv40.gb
- __MACOSX/._993 GG PUb-3xFLAG_Loqs2_Sv40 opIE2-Puro_Sv40.gb
- 1000 GG PUb-V5_r2d2_Sv40 opIE2-Puro_Sv40.gb
- __MACOSX/._1000 GG PUb-V5_r2d2_Sv40 opIE2-Puro_Sv40.gb
- 1001 GG PUb-V5_LoqsPA_Sv40 opIE2-Puro_Sv40.gb
- __MACOSX/._1001 GG PUb-V5_LoqsPA_Sv40 opIE2-Puro_Sv40.gb
- 1002 GG PUb-V5_LoqsPB_Sv40 opIE2-Puro_Sv40.gb
- __MACOSX/._1002 GG PUb-V5_LoqsPB_Sv40 opIE2-Puro_Sv40.gb
