# Supplementary material for: Neofunctionalization driven by positive selection led to the retention of the loqs2 gene encoding an Aedes specific dsRNA binding protein
Source: BMC Biol. 2024 Jan 25;22:14. doi: 10.1186/s12915-024-01821-4 (PMC10809485; doi:10.1186/s12915-024-01821-4)
Supplement: Supplementary file 3 — Additional file 3: Zip compressed file containing plasmid maps in Genbank format. The following files are available: Plasmids used for piggyBac mediated transgenesis in mosquitoes: Files (879 GG PUb-3xFLAG_loqs2_Sv40, 3xP3-eGFP_SV40.gb) and (992 GG OpIE2-3xFLAG_Loqs2_Sv40, PUb-dsRED_Sv40.gb). Plasmids used for transfection in vitro: (993 GG PUb-3xFLAG_Loqs2_Sv40, opIE2-Puro_Sv40.gb), (1000 GG PUb-V5_r2d2_Sv40, opIE2-Puro_Sv40.gb), (1001 GG PUb-V5_LoqsPA_Sv40, opIE2-Puro_Sv40.gb), (1002 GG PUb-V5_LoqsPB_Sv40, opIE2-Puro_Sv40.gb). [file 12915_2024_1821_MOESM3_ESM.zip › 879 GG PUb-3xFLAG_loqs2_Sv40 3xP3-eGFP_SV40.gb]

LOCUS       879_GG_PUb-3xFLA       10012 bp DNA     circular SYN 09-NOV-2023
DEFINITION  synthetic circular DNA
ACCESSION   .
VERSION     .
KEYWORDS    .
SOURCE      synthetic DNA construct
  ORGANISM  recombinant plasmid
REFERENCE   1  (bases 1 to 10012)
  AUTHORS   .
  TITLE     Direct Submission
  JOURNAL   .
FEATURES             Location/Qualifiers
     source          1..10012
                     /mol_type="other DNA"
                     /organism="recombinant plasmid"
     rep_origin      complement(63..651)
                     /direction=LEFT
                     /label=ori
                     /note="high-copy-number ColE1/pMB1/pBR322/pUC origin of 
                     replication"
     CDS             complement(798..1607)
                     /codon_start=1
                     /gene="aph(3')-Ia"
                     /product="aminoglycoside phosphotransferase"
                     /label=KanR
                     /note="confers resistance to kanamycin in bacteria or G418 
                     (Geneticin(R)) in eukaryotes"
                     /translation="MSHIQRETSRPRLNSNMDADLYGYKWARDNVGQSGATIYRLYGKP
                     DAPELFLKHGKGSVANDVTDEMVRLNWLTEFMPLPTIKHFIRTPDDAWLLTTAIPGKTA
                     FQVLEEYPDSGENIVDALAVFLRRLHSIPVCNCPFNSDRVFRLAQAQSRMNNGLVDASD
                     FDDERNGWPVEQVWKEMHKLLPFSPDSVVTHGDFSLDNLIFDEGKLIGCIDVGRVGIAD
                     RYQDLAILWNCLGEFSPSLQKRLFQKYGIDNPDMNKLQFHLMLDEFF"
     primer_bind     1720..1736
                     /label=M13 rev
                     /note="common sequencing primer, one of multiple similar 
                     variants"
     misc_feature    complement(1777..1912)
                     /label=PiggyBac 5'TR
                     /note="PiggyBac 5'TR"
     misc_feature    1793..1811
                     /label=TR2
                     /note="TR2"
     misc_feature    complement(2087..2307)
                     /label=attP'
                     /note="attP'"
     protein_bind    2143..2242
                     /label=phage phi-C31 attP
                     /bound_moiety="phage phi-C31 integrase"
                     /note="attachment site of phage phi-C31"
     protein_bind    2318..2351
                     /label=loxP
                     /bound_moiety="Cre recombinase"
                     /note="Cre-mediated recombination occurs in the 8-bp core 
                     sequence (GCATACAT)."
     promoter        2361..3741
                     /label=AePUb
     3'UTR           join(2949..3127,3732..3741)
     CDS             3746..3810
                     /codon_start=1
                     /product="three tandem FLAG(R) epitope tags, followed by an
                     enterokinase cleavage site"
                     /label=3xFLAG
                     /translation="DYKDHDGDYKDHDIDYKDDDD"
     CDS             3812..4678
                     /codon_start=1
                     /label=Loqs2-CDS
                     /translation="MGRTNSPSNECCENGDNALLNGYVSASPGESNPRPVPTNDALPIE
                     EAFKIALTGKSNTKKMPVSLLYELLSRRGITPQYDLLPREGAAHEQTFSYRVSYPDGDA
                     IGTGQSKKEAKHAAAKALIDKMGINDSANKPVGKKTPITVLQEVLTRRGIYPQYDFIQP
                     DAAVHDGTFRYRVSYQDKEAMGTGKSKKEAKQAAAKSLIDKLAGVAFWDTHSHGLNSRE
                     ETKQDEDAEPSASSPEVSLLSRSHDGVPEGFTDKAKGKRNQHTQVDMFVSRKKQKAGNQ
                     RELTNATI"
     polyA_signal    4787..4869
                     /label=SV40 poly(A) signal
                     /note="SV40 polyadenylation signal"
     promoter        4926..5182
                     /label=3xP3 promoter
     CDS             5183..5899
                     /codon_start=1
                     /product="enhanced GFP"
                     /label=EGFP
                     /note="mammalian codon-optimized"
                     /translation="MVSKGEELFTGVVPILVELDGDVNGHKFSVSGEGEGDATYGKLTL
                     KFICTTGKLPVPWPTLVTTLTYGVQCFSRYPDHMKQHDFFKSAMPEGYVQERTIFFKDD
                     GNYKTRAEVKFEGDTLVNRIELKGIDFKEDGNILGHKLEYNYNSHNVYIMADKQKNGIK
                     VNFKIRHNIEDGSVQLADHYQQNTPIGDGPVLLPDNHYLSTQSALSKDPNEKRDHMVLL
                     EFVTAAGITLGMDELYK"
     polyA_signal    6024..6105
                     /label=SV40 poly(A) signal
                     /note="SV40 polyadenylation signal"
     protein_bind    6160..6193
                     /label=loxP
                     /bound_moiety="Cre recombinase"
                     /note="Cre-mediated recombination occurs in the 8-bp core 
                     sequence (GCATACAT)."
     misc_feature    6207..6302
                     /label=repeated transposase region
                     /note="repeated transposase region"
     misc_feature    complement(6286..6443)
                     /label=original PiggyBac 3'region
                     /note="original PiggyBac 3'region"
     misc_feature    complement(6381..6399)
                     /label=TR2
                     /note="TR2"
     misc_feature    6395..6415
                     /label=direct repeat
                     /note="direct repeat"
     misc_feature    complement(6431..6443)
                     /label=TR1
                     /note="TR1"
     primer_bind     complement(6573..6589)
                     /label=M13 fwd
                     /note="common sequencing primer, one of multiple similar 
                     variants"
     misc_feature    6862..7059
                     /label=hs promoter
                     /note="hs promoter"
     misc_feature    7060..7448
                     /label=hs promoter
                     /note="hs promoter"
     terminator      7449..7494
                     /label=rrnB T1 terminator
                     /note="transcription terminator T1 from the E. coli rrnB 
                     gene"
     CDS             7578..9362
                     /codon_start=1
                     /label=transposase
                     /note="transposase"
                     /translation="MGCSLDDEHILSALLQSDDELVGEDSDSEISDHVSEDDVQSDTEE
                     AFIDEVHEVQPTSSGSEILDEQNVIEQPGSSLASNRILTLPQRTIRGKNKHCWSTSKST
                     RRSRVSALNIVRSQRGPTRMCRNIYDPLLCFKLFFTDEIISEIVKWTNAEISLKRRESM
                     TGATFRDTNEDEIYAFFGILVMTAVRKDNHMSTDDLFDRSLSMVYVSVMSRDRFDFLIR
                     CLRMDDKSIRPTLRENDVFTPVRKIWDLFIHQCIQNYTPGAHLTIDEQLLGFRGRCPFR
                     MYIPNKPSKYGIKILMMCDSGTKYMINGMPYLGRGTQTNGVPLGEYYVKELSKPVHGSC
                     RNITCDNWFTSIPLAKNLLQEPYKLTIVGTVRSNKREIPEVLKNSRSRPVGTSMFCFDG
                     PLTLVSYKPKPAKMVYLLSSCDEDASINESTGKPQMVMYYNQTKGGVDTLDQMCSVMTC
                     SRKTNRWPMALLYGMINIACINSFIIYSHNVSSKGEKVQSRKKFMRNLYMSLTSSFMRK
                     RLEAPTLKRYLRDNISNILPNEVPGTSDDSTEEPVMKKRTYCTYCPSKIRRKANASCKK
                     CKKVICREHNIDMCQSCF"
     terminator      9718..9745
                     /label=rrnB T2 terminator
                     /note="transcription terminator T2 from the E. coli rrnB 
                     gene"
ORIGIN
        1 aacatgtgag caaaaggcca gcaaaaggcc aggaaccgta aaaaggccgc gttgctggcg
       61 tttttccata ggctccgccc ccctgacgag catcacaaaa atcgacgctc aagtcagagg
      121 tggcgaaacc cgacaggact ataaagatac caggcgtttc cccctggaag ctccctcgtg
      181 cgctctcctg ttccgaccct gccgcttacc ggatacctgt ccgcctttct cccttcggga
      241 agcgtggcgc tttctcatag ctcacgctgt aggtatctca gttcggtgta ggtcgttcgc
      301 tccaagctgg gctgtgtgca cgaacccccc gttcagcccg accgctgcgc cttatccggt
      361 aactatcgtc ttgagtccaa cccggtaaga cacgacttat cgccactggc agcagccact
      421 ggtaacagga ttagcagagc gaggtatgta ggcggtgcta cagagttctt gaagtggtgg
      481 cctaactacg gctacactag aagaacagta tttggtatct gcgctctgct gaagccagtt
      541 accttcggaa aaagagttgg tagctcttga tccggcaaac aaaccaccgc tggtagcggt
      601 ggtttttttg tttgcaagca gcagattacg cgcagaaaaa aaggatctca agaagatcct
      661 ttgatctttt ctacggggtc tgacgctcag tggaacgacg cgtaactcac gttaagggat
      721 tttggtcatg agcttgcgcc gtcccgtcaa gtcagcgtaa tgctctgcca gtgttacaac
      781 caattaacca attctgatta gaaaaactca tcgagcatca aatgaaactg caatttattc
      841 atatcaggat tatcaatacc atatttttga aaaagccgtt tctgtaatga aggagaaaac
      901 tcaccgaggc agttccatag gatggcaaga tcctggtatc ggtctgcgat tccgactcgt
      961 ccaacatcaa tacaacctat taatttcccc tcgtcaaaaa taaggttatc aagtgagaaa
     1021 tcaccatgag tgacgactga atccggtgag aatggcaaaa gtttatgcat ttctttccag
     1081 acttgttcaa caggccagcc attacgctcg tcatcaaaat cactcgcatc aaccaaaccg
     1141 ttattcattc gtgattgcgc ctgagcgaga cgaaatacgc gatcgctgtt aaaaggacaa
     1201 ttacaaacag gaatcgaatg caaccggcgc aggaacactg ccagcgcatc aacaatattt
     1261 tcacctgaat caggatattc ttctaatacc tggaatgctg tttttccggg gatcgcagtg
     1321 gtgagtaacc atgcatcatc aggagtacgg ataaaatgct tgatggtcgg aagaggcata
     1381 aattccgtca gccagtttag tctgaccatc tcatctgtaa catcattggc aacgctacct
     1441 ttgccatgtt tcagaaacaa ctctggcgca tcgggcttcc catacaagcg atagattgtc
     1501 gcacctgatt gcccgacatt atcgcgagcc catttatacc catataaatc agcatccatg
     1561 ttggaattta atcgcggcct cgacgtttcc cgttgaatat ggctcataac accccttgta
     1621 ttactgttta tgtaagcaga cagttttatt gttcatgatg atatattttt atcttgtgca
     1681 atgtaacatc agagattttg agacacgggc cagagctgcc aggaaacagc tatgaccatg
     1741 taatacgacg atatgatcct gatgcagcta gattaaccct agaaagatag tctgcgtaaa
     1801 attgacgcat gcattcttga aatattgctc tctctttcta aatagcgcga atccgtcgct
     1861 gtgcatttag gacatctcag tcgccgcttg gagctcccgt gaggcgtgct tgtcaatgcg
     1921 gtaagtgtca ctgattttga actataacga ccgcgtgagt caaaatgacg catgattatc
     1981 ttttacgtga cttttaagat ttaactcata cgataattat attgttattt catgttctac
     2041 ttacgtgata acttattata tatatatttt cttgttatag attagatcgc gctcgcgcga
     2101 ctgacggtcg taagcacccg cgtacgtgtc caccccggtc acaacccctt gtgtcatgtc
     2161 ggcgacccta cgcccccaac tgagagaact caaaggttac cccagttggg gcactactcc
     2221 cgaaaaccgc ttctgacctg ggaaaacgtg aagccccggg gcatccgctg agggttgccg
     2281 ccggggcttc ggtgtgtccg tcagtactgc aggtaccata acttcgtata gcatacatta
     2341 tacgaagtta taccggatcc atctttacat gtagcttgtg cattgaatcc aattataatt
     2401 tgccttggca ccagctgagc cagacaagaa agaaagcttc ccagaagtat atcgatttag
     2461 aagggttgac gtcactttgc tgactgcact aatacagcaa atgatacaat tagaatgatt
     2521 caagtgaaat tcccaaatta ctgctttgtc tctggatttg gttatcagat tacattcgaa
     2581 gctaagaata gctaccgaaa ttgtcgatca aatcaggaaa tcctttctct atcgaaaaag
     2641 gcattcgcac atctttctct gtatgccata tacacgaatg gtaggtacat tgacgtcttt
     2701 gccagaagtt gaactgcatc gttcaaggta cagaatgaac gactaacaga cacaagcacg
     2761 ttttgctgtc cattcagaca cagggatggt acccatagtc gatcgattta gagccatcca
     2821 accgaacaga ggtatatgta tgaatggatt gcagaaattt tctagaagta caaccaccac
     2881 tacggcagtg tctataaaac gcccctgcaa aggcaaaacc agctcaatcg aatacgtttc
     2941 ctagtggagt gaacattacg cggtccaagt aagcagtgcc agtgcaagtg aagtgaagtc
     3001 tctagtgaaa aagagtgatc caattagcca gaggagaaaa tttcagagtg aacaaagctt
     3061 tgttcaaagg acaattacta ttaaatttgt gaaagtgcat ttcggtgaag ggaatcttct
     3121 agtgaaggta ggtaaattaa atgatgaaat tatagctatg agcgaaaact agtttggtga
     3181 atgattcctt tgtctttgaa tgagcaaact attttccaag atggcgacta ttgagctttg
     3241 agtgattagt gaaaatttgc aacgcagttt catcatcatt gataaaaccc aattgtgatt
     3301 cacggcgata atcatatttc gttgaatcat cgctgctaat tgaattaaat ttctagagca
     3361 agcgcgaatt cgccatattt ctaaaattaa atattgtggt gataattacc cattaaggta
     3421 atattaacac atatcgagaa aaaccttgag gaaatcgtga aaacttgaag atacgcaatt
     3481 tccaaactac gtagttcaaa gtcgaaaaca agttaatttt tcactaaaaa gtagggcgtt
     3541 gttgtgacgt catcaccttc aagtgtatat ttttcacttg gcctgcgact gcaaacgcag
     3601 acaaagcaaa acaagtttaa aacctgtcgt gtcgtgctcg aagccaaagg caatgaatca
     3661 atatcaaatg agagtttgca tttcacaacc aattactgaa gcgtttcctc gtttcttttt
     3721 ctgctcaaca gagatttcaa caatggacta taaggaccac gacggagact acaaggatca
     3781 tgatattgat tacaaagacg atgacgataa aatgggtaga acgaattcgc cgtcaaatga
     3841 atgctgtgaa aacggggaca acgccttact aaatggctat gtgagtgctt cgccgggaga
     3901 atcgaatcct cgtccagttc caacgaatga tgctctaccg atagaggaag ccttcaagat
     3961 tgcgttgacc ggtaagagca atacgaagaa gatgccagtg tcccttctgt acgagctgtt
     4021 gagtcggcgt ggaatcactc cgcaatacga tttgcttccg cgtgagggag cagcccacga
     4081 acaaaccttc agctaccggg tatcgtaccc ggatggagac gccatcggaa caggccaatc
     4141 gaagaaggaa gcgaagcatg ccgccgctaa ggccctaatt gacaagatgg gcatcaacga
     4201 tagcgcgaac aaacctgtcg gcaagaaaac gccgatcacg gttctccagg aggttttgac
     4261 gcgccgtgga atctatcccc agtatgactt catccagccc gatgcagcag tccatgatgg
     4321 gacgtttcgc tatagagtgt cgtaccaaga caaggaagcc atggggaccg gcaaatccaa
     4381 gaaggaggcc aaacaagcag ctgctaaatc actaatcgac aaactggccg gtgttgcttt
     4441 ctgggatacc cattcgcatg gattgaactc cagagaggaa accaaacaag acgaggacgc
     4501 agaaccttca gcgtctagcc ctgaagtatc tttactgtcc cgaagccatg acggcgtgcc
     4561 ggaagggttc acagacaaag cgaaaggaaa gcgtaatcaa catacccagg tggatatgtt
     4621 cgtatcgaga aagaagcaga aagcaggaaa ccaacgtgag ttgaccaatg ccactattta
     4681 aggcataatc agccatacca catttgtaga ggttttactt gctttaaaaa acctcccaca
     4741 cctccccctg aacctgaaac ataaaatgaa tgcaattgtt gttgttaact tgtttattgc
     4801 agcttataat ggttacaaat aaagcaatag catcacaaat ttcacaaata aagcattttt
     4861 cttcactgca ttctagttgt ggtttgtcca aactcatcaa tgtatctaag agtttaggat
     4921 gtgcgtatct aattcaatta gagactaatt caattagagc taattcaatt aggatccaag
     4981 cttatcgatt tcgaaccctc gaccgccgga gtataaatag aggcgcttcg tctacggagc
     5041 gacaattcaa ttcaaacaag caaagtgaac acgtcgctaa gcgaaagcta agcaaataaa
     5101 caagcgcagc tgaacaagct aaacaatcgg ggtaccgcta gagtcgacgg taccgcgggc
     5161 ccgggatcca ccggtcgcca ccatggtgag caagggcgag gagctgttca ccggggtggt
     5221 gcccatcctg gtcgagctgg acggcgacgt aaacggccac aagttcagcg tgtccggcga
     5281 gggcgagggc gatgccacct acggcaagct gaccctgaag ttcatctgca ccaccggcaa
     5341 gctgcccgtg ccctggccca ccctcgtgac caccctgacc tacggcgtgc agtgcttcag
     5401 ccgctacccc gaccacatga agcagcacga cttcttcaag tccgccatgc ccgaaggcta
     5461 cgtccaggag cgcaccatct tcttcaagga cgacggcaac tacaagaccc gcgccgaggt
     5521 gaagttcgag ggcgacaccc tggtgaaccg catcgagctg aagggcatcg acttcaagga
     5581 ggacggcaac atcctggggc acaagctgga gtacaactac aacagccaca acgtctatat
     5641 catggccgac aagcagaaga acggcatcaa ggtgaacttc aagatccgcc acaacatcga
     5701 ggacggcagc gtgcagctcg ccgaccacta ccagcagaac acccccatcg gcgacggccc
     5761 cgtgctgctg cccgacaacc actacctgag cacccagtcc gccctgagca aagaccccaa
     5821 cgagaagcgc gatcacatgg tcctgctgga gttcgtgacc gccgccggga tcactctcgg
     5881 catggacgag ctgtacaagt aaagcggccg cgactctaga tcaaatcagc cataccacat
     5941 ttgtagaggt tttacttgct ttaaaaaacc tcccacacct ccccctgaac ctgaaacata
     6001 aaatgaatgc aattgttgtt gttaacttgt ttattgcagc ttataatggt tacaaataaa
     6061 gcaatagcat cacaaatttc acaaataaag catttttttc actgcattct agttgtggtt
     6121 tgtccaaact catcaatgta tcgcttgtaa ttcgtcgaca taacttcgta tagcatacat
     6181 tatacgaagt tatgagctca attcgataaa agttttgtta ctttatagaa gaaattttga
     6241 gtttttgttt tttttaataa ataaataaac ataaataaat tgtttgttga atttattatt
     6301 agtatgtaag tgtaaatata ataaaactta atatctattc aaattaataa ataaacctcg
     6361 atatacagac cgataaaaca catgcgtcaa ttttacgcat gattatcttt aacgtacgtc
     6421 acaatatgat tatctttcta gggttaatct agctgcgtgt tctgcagcgt gtcgagcatc
     6481 ttcatctgct ccatcacgct gtaaaacaca tttgcaccgc gagtctgccc gtcctccacg
     6541 ggttcaaaaa cgtgaatgaa cgaggcgcgc tcactggccg tcgttttaca acgtcgtgac
     6601 tgggaaaacc ctggcgttac ccaacttaat cgccttgcag cacatccccc tttcgccagc
     6661 tggcgtaata gcgaagaggc ccgcaccgat cgcccttccc aacagttgcg cagcctgaat
     6721 ggcgaatggg acgcgccctg tagcggcgca ttaagcgcgg cgggtgtggt ggttacgcgc
     6781 agcgtgaccg ctacacttgc cagcgcccta gcgcccgctc ctttcgcttt cttcccttcc
     6841 tttctcgcca cgttcgccga tcagataagt tcaatgatat ccagtgcagt aaaaaaaaaa
     6901 atgttttttt tatctacttt ccgcaaaaat gggttttatt aacttacata catactagaa
     6961 ttgatccccg atccccctag aatcccaaaa caaactggtt attgtggtag gtcatttgtt
     7021 tggcagaaag aaaactcgag aaatttctct ggccgttatt cgttattctc tcttttcttt
     7081 ttgagtctct ccctctctgc actaatgctc tctcactctg tcacacagta aacggcatac
     7141 tgctctcgtt ggttcgagag agcgcgcctc gaatgttcgc gaaaagagcg ccggagtata
     7201 aatagaggcg cttcgtctac ggagcgacaa ttcaattcaa acaagcaaag tgaacacgtc
     7261 gctaagcgaa agctaagcaa ataaacaagc gcagctgaac aagctaaaca atctgcagta
     7321 aagtgcaagt taaagtgaat caattaaaag taaccagcaa ccaagtaaat caactgcaac
     7381 tactgaaatc tgccaagaag taattattga atacaagaag agaactctga atagggaatt
     7441 gggaatttca aataaaacga aaggctcagt cgaaagactg ggcctttcgt tttatctgtc
     7501 tagaaggcct aattccagct gagcgccggt cgctaccatt accagttggt ctggtgtcgg
     7561 ggatcctata taataaaatg ggatgttctt tagacgatga gcatatcctc tctgctcttc
     7621 tgcaaagcga tgacgagctt gttggtgagg attctgacag tgaaatatca gatcacgtaa
     7681 gtgaagatga cgtccagagc gatacagaag aagcgtttat agatgaggta catgaagtgc
     7741 agccaacgtc aagcggtagt gaaatattag acgaacaaaa tgttattgaa caaccaggtt
     7801 cttcattggc ttctaacaga atcttgacct tgccacagag gactattaga ggtaagaata
     7861 aacattgttg gtcaacttca aagtccacga ggcgtagccg agtctctgca ctgaacattg
     7921 tcagatctca aagaggtccg acgcgtatgt gccgcaatat atatgaccca cttttatgct
     7981 tcaaactatt ttttactgat gagataattt cggaaattgt aaaatggaca aatgctgaga
     8041 tatcattgaa acgtcgggaa tctatgacag gtgctacatt tcgtgacacg aatgaagatg
     8101 aaatctatgc tttctttggt attctggtaa tgacagcagt gagaaaagat aaccacatgt
     8161 ccacagatga cctctttgat cgatctttgt caatggtgta cgtctctgta atgagtcgtg
     8221 atcgttttga ttttttgata cgatgtctta gaatggatga caaaagtata cggcccacac
     8281 ttcgagaaaa cgatgtattt actcctgtta gaaaaatatg ggatctcttt atccatcagt
     8341 gcatacaaaa ttacactcca ggggctcatt tgaccataga tgaacagtta cttggtttta
     8401 gaggacggtg tccgtttagg atgtatatcc caaacaagcc aagtaagtat ggaataaaaa
     8461 tcctcatgat gtgtgacagt ggtacgaagt atatgataaa tggaatgcct tatttgggaa
     8521 gaggaacaca gaccaacgga gtaccactcg gtgaatacta cgtgaaggag ttatcaaagc
     8581 ctgtgcacgg tagttgtcgt aatattacgt gtgacaattg gttcacctca atccctttag
     8641 caaaaaactt actacaagaa ccgtataagt taaccattgt gggaaccgtg cgatcaaaca
     8701 aacgcgagat accggaagta ctgaaaaaca gtcgctccag gccagtggga acatcgatgt
     8761 tttgttttga cggacccctt actctcgtct catataaacc gaagccagct aagatggtat
     8821 acttattatc atcttgtgat gaggatgctt ctatcaacga aagtaccggt aaaccgcaaa
     8881 tggttatgta ttataatcaa actaaaggcg gagtggacac gctagaccaa atgtgttctg
     8941 tgatgacctg cagtaggaag acgaataggt ggcctatggc attattgtac ggaatgataa
     9001 acattgcctg cataaattct tttattatat acagccataa tgtcagtagc aagggagaaa
     9061 aggttcaaag tcgcaaaaaa tttatgagaa acctttacat gagcctgacg tcatcgttta
     9121 tgcgtaagcg tttagaagct cctactttga agagatattt gcgcgataat atctctaata
     9181 ttttgccaaa tgaagtgcct ggtacatcag atgacagtac tgaagagcca gtaatgaaaa
     9241 aacgtactta ctgtacttac tgcccctcta aaataaggcg aaaggcaaat gcatcgtgca
     9301 aaaaatgcaa aaaagttatt tgtcgagagc ataatattga tatgtgccaa agttgtttct
     9361 gactgactaa taagtataat ttgtttctat tatgtataag ttaaactaat tacttatttt
     9421 ataatacaac atgactgttt ttaaagtaca aaataagttt atttttgtaa aggagagaat
     9481 gtttaaaagt tttgttactt tatagaagaa attttgagtt tttgtttttt tttaataaat
     9541 aaataaacat aaattgtttg ttgaatttgg atccgtcgag gctttcctgt tgtttgtcgg
     9601 tgaacgctct cctgagtagg acaaatccgc cgggagcgga tttgaacgtt gtgaagcaac
     9661 ggcccggagg gtggcgggca ggacgcccgc cataaactgc caggcatcaa actaagcaga
     9721 aggccatcct gacggatggc ctttttgcgt ttctacaaac tcttcctggc tagcggtacg
     9781 cgtattaatt gcgttgcgct cactgcccgc tttccagtcg ggaaacctgt cgtgccagct
     9841 gcattaatga atcggccaac gcgcggggag aggcggtttg cgtattgggc gctcttccgc
     9901 ttcctcgctc actgactcgc tgcgctcggt cgttcggctg cggcgagcgg tatcagctca
     9961 ctcaaaggcg gtaatacggt tatccacaga atcaggggat aacgcaggaa ag
//
