# Supplementary material for: Neofunctionalization driven by positive selection led to the retention of the loqs2 gene encoding an Aedes specific dsRNA binding protein
Source: BMC Biol. 2024 Jan 25;22:14. doi: 10.1186/s12915-024-01821-4 (PMC10809485; doi:10.1186/s12915-024-01821-4)
Supplement: Supplementary file 3 — Additional file 3: Zip compressed file containing plasmid maps in Genbank format. The following files are available: Plasmids used for piggyBac mediated transgenesis in mosquitoes: Files (879 GG PUb-3xFLAG_loqs2_Sv40, 3xP3-eGFP_SV40.gb) and (992 GG OpIE2-3xFLAG_Loqs2_Sv40, PUb-dsRED_Sv40.gb). Plasmids used for transfection in vitro: (993 GG PUb-3xFLAG_Loqs2_Sv40, opIE2-Puro_Sv40.gb), (1000 GG PUb-V5_r2d2_Sv40, opIE2-Puro_Sv40.gb), (1001 GG PUb-V5_LoqsPA_Sv40, opIE2-Puro_Sv40.gb), (1002 GG PUb-V5_LoqsPB_Sv40, opIE2-Puro_Sv40.gb). [file 12915_2024_1821_MOESM3_ESM.zip › 992 GG OpIE2-3xFLAG_Loqs2_Sv40, PUb-dsRED_Sv40.gb]

LOCUS       992_GG_OpIE2-3xF        7395 bp DNA     circular SYN 10-FEB-2023
DEFINITION  synthetic circular DNA
ACCESSION   .
VERSION     .
KEYWORDS    .
SOURCE      synthetic DNA construct
  ORGANISM  recombinant plasmid
REFERENCE   1  (bases 1 to 7395)
  AUTHORS   .
  TITLE     Direct Submission
  JOURNAL   .
FEATURES             Location/Qualifiers
     source          1..7395
                     /mol_type="other DNA"
                     /organism="recombinant plasmid"
     primer_bind     4..20
                     /label=M13 rev
                     /note="common sequencing primer, one of multiple similar 
                     variants"
     misc_feature    complement(61..196)
                     /label=PiggyBac 5'TR
                     /note="PiggyBac 5'TR"
     misc_feature    77..95
                     /label=TR2
                     /note="TR2"
     misc_feature    complement(371..591)
                     /label=attP'
                     /note="attP'"
     protein_bind    427..526
                     /label=phage phi-C31 attP
                     /bound_moiety="phage phi-C31 integrase"
                     /note="attachment site of phage phi-C31"
     protein_bind    602..635
                     /label=loxP
                     /bound_moiety="Cre recombinase"
                     /note="Cre-mediated recombination occurs in the 8-bp core 
                     sequence (GCATACAT)."
     promoter        641..1293
                     /label=OpIE2 promoter
     CDS             1297..1361
                     /codon_start=1
                     /product="three tandem FLAG(R) epitope tags, followed by an
                     enterokinase cleavage site"
                     /label=3xFLAG
                     /translation="DYKDHDGDYKDHDIDYKDDDD"
     CDS             1363..2229
                     /codon_start=1
                     /label=Loqs2-CDS
                     /translation="MGRTNSPSNECCENGDNALLNGYVSASPGESNPRPVPTNDALPIE
                     EAFKIALTGKSNTKKMPVSLLYELLSRRGITPQYDLLPREGAAHEQTFSYRVSYPDGDA
                     IGTGQSKKEAKHAAAKALIDKMGINDSANKPVGKKTPITVLQEVLTRRGIYPQYDFIQP
                     DAAVHDGTFRYRVSYQDKEAMGTGKSKKEAKQAAAKSLIDKLAGVAFWDTHSHGLNSRE
                     ETKQDEDAEPSASSPEVSLLSRSHDGVPEGFTDKAKGKRNQHTQVDMFVSRKKQKAGNQ
                     RELTNATI"
     polyA_signal    2338..2420
                     /label=SV40 poly(A) signal
                     /note="SV40 polyadenylation signal"
     promoter        2466..3846
                     /label=AePUb
     5'UTR           join(3054..3232,3837..3846)
     CDS             3854..4534
                     /codon_start=1
                     /label=dsRED
                     /translation="MVRSSKNVIKEFMRFKVRMEGTVNGHEFEIEGEGEGRPYEGHNTV
                     KLKVTKGGPLPFAWDILSPQFQYGSKVYVKHPADIPDYKKLSFPEGFKWERVMNFEDGG
                     VVTVTQDSSLQDGCFIYKVKFIGVNFPSDGPVMQKKTMGWEASTERLYPRDGVLKGEIH
                     KALKLKDGGHYLVEFKSIYMAKKPVQLPGYYYVDSKLDITSHNEDYTIVEQYERTEGRH
                     HLFL"
     misc_feature    4536..4772
                     /label=SV40 Term
                     /note="SV40 Term"
     protein_bind    4791..4824
                     /label=loxP
                     /bound_moiety="Cre recombinase"
                     /note="Cre-mediated recombination occurs in the 8-bp core 
                     sequence (GCATACAT)."
     misc_feature    4838..4933
                     /label=repeated transposase region
                     /note="repeated transposase region"
     misc_feature    complement(4917..5074)
                     /label=original PiggyBac 3'region
                     /note="original PiggyBac 3'region"
     misc_feature    complement(5012..5030)
                     /label=TR2
                     /note="TR2"
     misc_feature    5026..5046
                     /label=direct repeat
                     /note="direct repeat"
     misc_feature    complement(5062..5074)
                     /label=TR1
                     /note="TR1"
     primer_bind     complement(5204..5220)
                     /label=M13 fwd
                     /note="common sequencing primer, one of multiple similar 
                     variants"
     terminator      5385..5412
                     /label=rrnB T2 terminator
                     /note="transcription terminator T2 from the E. coli rrnB 
                     gene"
     rep_origin      complement(5742..6330)
                     /direction=LEFT
                     /label=ori
                     /note="high-copy-number ColE1/pMB1/pBR322/pUC origin of 
                     replication"
     CDS             complement(6477..7286)
                     /codon_start=1
                     /gene="aph(3')-Ia"
                     /product="aminoglycoside phosphotransferase"
                     /label=KanR
                     /note="confers resistance to kanamycin in bacteria or G418 
                     (Geneticin(R)) in eukaryotes"
                     /translation="MSHIQRETSRPRLNSNMDADLYGYKWARDNVGQSGATIYRLYGKP
                     DAPELFLKHGKGSVANDVTDEMVRLNWLTEFMPLPTIKHFIRTPDDAWLLTTAIPGKTA
                     FQVLEEYPDSGENIVDALAVFLRRLHSIPVCNCPFNSDRVFRLAQAQSRMNNGLVDASD
                     FDDERNGWPVEQVWKEMHKLLPFSPDSVVTHGDFSLDNLIFDEGKLIGCIDVGRVGIAD
                     RYQDLAILWNCLGEFSPSLQKRLFQKYGIDNPDMNKLQFHLMLDEFF"
ORIGIN
        1 tgccaggaaa cagctatgac catgtaatac gacgatatga tcctgatgca gctagattaa
       61 ccctagaaag atagtctgcg taaaattgac gcatgcattc ttgaaatatt gctctctctt
      121 tctaaatagc gcgaatccgt cgctgtgcat ttaggacatc tcagtcgccg cttggagctc
      181 ccgtgaggcg tgcttgtcaa tgcggtaagt gtcactgatt ttgaactata acgaccgcgt
      241 gagtcaaaat gacgcatgat tatcttttac gtgactttta agatttaact catacgataa
      301 ttatattgtt atttcatgtt ctacttacgt gataacttat tatatatata ttttcttgtt
      361 atagattaga tcgcgctcgc gcgactgacg gtcgtaagca cccgcgtacg tgtccacccc
      421 ggtcacaacc ccttgtgtca tgtcggcgac cctacgcccc caactgagag aactcaaagg
      481 ttaccccagt tggggcacta ctcccgaaaa ccgcttctga cctgggaaaa cgtgaagccc
      541 cggggcatcc gctgagggtt gccgccgggg cttcggtgtg tccgtcagta ctgcaggtac
      601 cataacttcg tatagcatac attatacgaa gttataccgg atccatgatg ataaacaatg
      661 tatggtgcta atgttgcttc aacaacaatt ctgttgaact gtgttttcat gtttgccaac
      721 aagcaccttt atactcggtg gcctccccac caccaacttt tttgcactgc aaaaaaacac
      781 gcttttgcac gcgggcccat acatagtaca aactctacgt ttcgtagact attttacata
      841 aatagtctac accgttgtat acgctccaaa tacactacca cacattgaac ctttttgcag
      901 tgcaaaaaag tacgtgtcgg cagtcacgta ggccggcctt atcgggtcgc gtcctgtcac
      961 gtacgaatca cattatcgga ccggacgagt gttgtcttat cgtgacagga cgccagcttc
     1021 ctgtgttgct aaccgcagcc ggacgcaact ccttatcgga acaggacgcg cctccatatc
     1081 agccgcgcgt tatctcatgc gcgtgaccgg acacgaggcg cccgtcccgc ttatcgcgcc
     1141 tataaataca gcccgcaacg atctggtaaa cacagttgaa cagcatctgt tcgaattaat
     1201 tcgggatctg ccgggctgca gcacgtgttg acaattaatc atcggcatag tatatcggca
     1261 tagtataata cgactcacta taggagggcc acaatggact ataaggacca cgacggagac
     1321 tacaaggatc atgatattga ttacaaagac gatgacgata aaatgggtag aacgaattcg
     1381 ccgtcaaatg aatgctgtga aaacggggac aacgccttac taaatggcta tgtgagtgct
     1441 tcgccgggag aatcgaatcc tcgtccagtt ccaacgaatg atgctctacc gatagaggaa
     1501 gccttcaaga ttgcgttgac cggtaagagc aatacgaaga agatgccagt gtcccttctg
     1561 tacgagctgt tgagtcggcg tggaatcact ccgcaatacg atttgcttcc gcgtgaggga
     1621 gcagcccacg aacaaacctt cagctaccgg gtatcgtacc cggatggaga cgccatcgga
     1681 acaggccaat cgaagaagga agcgaagcat gccgccgcta aggccctaat tgacaagatg
     1741 ggcatcaacg atagcgcgaa caaacctgtc ggcaagaaaa cgccgatcac ggttctccag
     1801 gaggttttga cgcgccgtgg aatctatccc cagtatgact tcatccagcc cgatgcagca
     1861 gtccatgatg ggacgtttcg ctatagagtg tcgtaccaag acaaggaagc catggggacc
     1921 ggcaaatcca agaaggaggc caaacaagca gctgctaaat cactaatcga caaactggcc
     1981 ggtgttgctt tctgggatac ccattcgcat ggattgaact ccagagagga aaccaaacaa
     2041 gacgaggacg cagaaccttc agcgtctagc cctgaagtat ctttactgtc ccgaagccat
     2101 gacggcgtgc cggaagggtt cacagacaaa gcgaaaggaa agcgtaatca acatacccag
     2161 gtggatatgt tcgtatcgag aaagaagcag aaagcaggaa accaacgtga gttgaccaat
     2221 gccactattt aaggcataat cagccatacc acatttgtag aggttttact tgctttaaaa
     2281 aacctcccac acctccccct gaacctgaaa cataaaatga atgcaattgt tgttgttaac
     2341 ttgtttattg cagcttataa tggttacaaa taaagcaata gcatcacaaa tttcacaaat
     2401 aaagcatttt tcttcactgc attctagttg tggtttgtcc aaactcatca atgtatctaa
     2461 gagttatctt tacatgtagc ttgtgcattg aatccaatta taatttgcct tggcaccagc
     2521 tgagccagac aagaaagaaa gcttcccaga agtatatcga tttagaaggg ttgacgtcac
     2581 tttgctgact gcactaatac agcaaatgat acaattagaa tgattcaagt gaaattccca
     2641 aattactgct ttgtctctgg atttggttat cagattacat tcgaagctaa gaatagctac
     2701 cgaaattgtc gatcaaatca ggaaatcctt tctctatcga aaaaggcatt cgcacatctt
     2761 tctctgtatg ccatatacac gaatggtagg tacattgacg tctttgccag aagttgaact
     2821 gcatcgttca aggtacagaa tgaacgacta acagacacaa gcacgttttg ctgtccattc
     2881 agacacaggg atggtaccca tagtcgatcg atttagagcc atccaaccga acagaggtat
     2941 atgtatgaat ggattgcaga aattttctag aagtacaacc accactacgg cagtgtctat
     3001 aaaacgcccc tgcaaaggca aaaccagctc aatcgaatac gtttcctagt ggagtgaaca
     3061 ttacgcggtc caagtaagca gtgccagtgc aagtgaagtg aagtctctag tgaaaaagag
     3121 tgatccaatt agccagagga gaaaatttca gagtgaacaa agctttgttc aaaggacaat
     3181 tactattaaa tttgtgaaag tgcatttcgg tgaagggaat cttctagtga aggtaggtaa
     3241 attaaatgat gaaattatag ctatgagcga aaactagttt ggtgaatgat tcctttgtct
     3301 ttgaatgagc aaactatttt ccaagatggc gactattgag ctttgagtga ttagtgaaaa
     3361 tttgcaacgc agtttcatca tcattgataa aacccaattg tgattcacgg cgataatcat
     3421 atttcgttga atcatcgctg ctaattgaat taaatttcta gagcaagcgc gaattcgcca
     3481 tatttctaaa attaaatatt gtggtgataa ttacccatta aggtaatatt aacacatatc
     3541 gagaaaaacc ttgaggaaat cgtgaaaact tgaagatacg caatttccaa actacgtagt
     3601 tcaaagtcga aaacaagtta atttttcact aaaaagtagg gcgttgttgt gacgtcatca
     3661 ccttcaagtg tatatttttc acttggcctg cgactgcaaa cgcagacaaa gcaaaacaag
     3721 tttaaaacct gtcgtgtcgt gctcgaagcc aaaggcaatg aatcaatatc aaatgagagt
     3781 ttgcatttca caaccaatta ctgaagcgtt tcctcgtttc tttttctgct caacagagat
     3841 ttcaacgttc accatggtgc gctcctccaa gaacgtcatc aaggagttca tgcgcttcaa
     3901 ggtgcgcatg gagggcaccg tgaacggcca cgagttcgag atcgagggcg agggcgaggg
     3961 ccgcccctac gagggccaca acaccgtgaa gctgaaggtg accaagggcg gccccctgcc
     4021 cttcgcctgg gacatcctgt ccccccagtt ccagtacggc tccaaggtgt acgtgaagca
     4081 ccccgccgac atccccgact acaagaagct gtccttcccc gagggcttca agtgggagcg
     4141 cgtgatgaac ttcgaggacg gcggcgtggt gaccgtgacc caggactcct ccctgcagga
     4201 cggctgcttc atctacaagg tgaagttcat cggcgtgaac ttcccctccg acggccccgt
     4261 aatgcagaag aagaccatgg gctgggaggc ctccaccgag cgcctgtacc cccgcgacgg
     4321 cgtgctgaag ggcgagatcc acaaggccct gaagctgaag gacggcggcc actacctggt
     4381 ggagttcaag tccatctaca tggccaagaa gcccgtgcag ctgcccggct actactacgt
     4441 ggactccaag ctggacatca cctcccacaa cgaggactac accatcgtgg agcagtacga
     4501 gcgcaccgag ggccgccacc acctgttcct gtagcggccg cgactctaga tcataatcag
     4561 ccataccaca tttgtagagg ttttacttgc tttaaaaaac ctcccacacc tccccctgaa
     4621 cctgaaacat aaaatgaatg caattgttgt tgttaacttg tttattgcag cttataatgg
     4681 ttacaaataa agcaatagca tcacaaattt cacaaataaa gcattttttt cactgcattc
     4741 tagttgtggt ttgtccaaac tcatcaatgt atcgcttgta attcgtcgac ataacttcgt
     4801 atagcataca ttatacgaag ttatgagctc aattcgataa aagttttgtt actttataga
     4861 agaaattttg agtttttgtt ttttttaata aataaataaa cataaataaa ttgtttgttg
     4921 aatttattat tagtatgtaa gtgtaaatat aataaaactt aatatctatt caaattaata
     4981 aataaacctc gatatacaga ccgataaaac acatgcgtca attttacgca tgattatctt
     5041 taacgtacgt cacaatatga ttatctttct agggttaatc tagctgcgtg ttctgcagcg
     5101 tgtcgagcat cttcatctgc tccatcacgc tgtaaaacac atttgcaccg cgagtctgcc
     5161 cgtcctccac gggttcaaaa acgtgaatga acgaggcgcg ctcactggcc gtcgttttac
     5221 aggggatgtc ttcatatata tgaagactcc catctgttgt ttgtcggtga acgctctcct
     5281 gagtaggaca aatccgccgg gagcggattt gaacgttgtg aagcaacggc ccggagggtg
     5341 gcgggcagga cgcccgccat aaactgccag gcatcaaact aagcagaagg ccatcctgac
     5401 ggatggcctt tttgcgtttc tacaaactct tcctggctag cggtacgcgt attaattgcg
     5461 ttgcgctcac tgcccgcttt ccagtcggga aacctgtcgt gccagctgca ttaatgaatc
     5521 ggccaacgcg cggggagagg cggtttgcgt attgggcgct cttccgcttc ctcgctcact
     5581 gactcgctgc gctcggtcgt tcggctgcgg cgagcggtat cagctcactc aaaggcggta
     5641 atacggttat ccacagaatc aggggataac gcaggaaaga acatgtgagc aaaaggccag
     5701 caaaaggcca ggaaccgtaa aaaggccgcg ttgctggcgt ttttccatag gctccgcccc
     5761 cctgacgagc atcacaaaaa tcgacgctca agtcagaggt ggcgaaaccc gacaggacta
     5821 taaagatacc aggcgtttcc ccctggaagc tccctcgtgc gctctcctgt tccgaccctg
     5881 ccgcttaccg gatacctgtc cgcctttctc ccttcgggaa gcgtggcgct ttctcatagc
     5941 tcacgctgta ggtatctcag ttcggtgtag gtcgttcgct ccaagctggg ctgtgtgcac
     6001 gaaccccccg ttcagcccga ccgctgcgcc ttatccggta actatcgtct tgagtccaac
     6061 ccggtaagac acgacttatc gccactggca gcagccactg gtaacaggat tagcagagcg
     6121 aggtatgtag gcggtgctac agagttcttg aagtggtggc ctaactacgg ctacactaga
     6181 agaacagtat ttggtatctg cgctctgctg aagccagtta ccttcggaaa aagagttggt
     6241 agctcttgat ccggcaaaca aaccaccgct ggtagcggtg gtttttttgt ttgcaagcag
     6301 cagattacgc gcagaaaaaa aggatctcaa gaagatcctt tgatcttttc tacggggtct
     6361 gacgctcagt ggaacgacgc gtaactcacg ttaagggatt ttggtcatga gcttgcgccg
     6421 tcccgtcaag tcagcgtaat gctctgccag tgttacaacc aattaaccaa ttctgattag
     6481 aaaaactcat cgagcatcaa atgaaactgc aatttattca tatcaggatt atcaatacca
     6541 tatttttgaa aaagccgttt ctgtaatgaa ggagaaaact caccgaggca gttccatagg
     6601 atggcaagat cctggtatcg gtctgcgatt ccgactcgtc caacatcaat acaacctatt
     6661 aatttcccct cgtcaaaaat aaggttatca agtgagaaat caccatgagt gacgactgaa
     6721 tccggtgaga atggcaaaag tttatgcatt tctttccaga cttgttcaac aggccagcca
     6781 ttacgctcgt catcaaaatc actcgcatca accaaaccgt tattcattcg tgattgcgcc
     6841 tgagcgagac gaaatacgcg atcgctgtta aaaggacaat tacaaacagg aatcgaatgc
     6901 aaccggcgca ggaacactgc cagcgcatca acaatatttt cacctgaatc aggatattct
     6961 tctaatacct ggaatgctgt ttttccgggg atcgcagtgg tgagtaacca tgcatcatca
     7021 ggagtacgga taaaatgctt gatggtcgga agaggcataa attccgtcag ccagtttagt
     7081 ctgaccatct catctgtaac atcattggca acgctacctt tgccatgttt cagaaacaac
     7141 tctggcgcat cgggcttccc atacaagcga tagattgtcg cacctgattg cccgacatta
     7201 tcgcgagccc atttataccc atataaatca gcatccatgt tggaatttaa tcgcggcctc
     7261 gacgtttccc gttgaatatg gctcataaca ccccttgtat tactgtttat gtaagcagac
     7321 agttttattg ttcatgatga tatattttta tcttgtgcaa tgtaacatca gagattttga
     7381 gacacgggcc agagc
//
