# Supplementary material for: Neofunctionalization driven by positive selection led to the retention of the loqs2 gene encoding an Aedes specific dsRNA binding protein
Source: BMC Biol. 2024 Jan 25;22:14. doi: 10.1186/s12915-024-01821-4 (PMC10809485; doi:10.1186/s12915-024-01821-4)
Supplement: Supplementary file 3 — Additional file 3: Zip compressed file containing plasmid maps in Genbank format. The following files are available: Plasmids used for piggyBac mediated transgenesis in mosquitoes: Files (879 GG PUb-3xFLAG_loqs2_Sv40, 3xP3-eGFP_SV40.gb) and (992 GG OpIE2-3xFLAG_Loqs2_Sv40, PUb-dsRED_Sv40.gb). Plasmids used for transfection in vitro: (993 GG PUb-3xFLAG_Loqs2_Sv40, opIE2-Puro_Sv40.gb), (1000 GG PUb-V5_r2d2_Sv40, opIE2-Puro_Sv40.gb), (1001 GG PUb-V5_LoqsPA_Sv40, opIE2-Puro_Sv40.gb), (1002 GG PUb-V5_LoqsPB_Sv40, opIE2-Puro_Sv40.gb). [file 12915_2024_1821_MOESM3_ESM.zip › 993 GG PUb-3xFLAG_Loqs2_Sv40 opIE2-Puro_Sv40.gb]

LOCUS       993_GG_PUb-3xFLA        7222 bp DNA     circular SYN 09-NOV-2023
DEFINITION  synthetic circular DNA
ACCESSION   .
VERSION     .
KEYWORDS    .
SOURCE      synthetic DNA construct
  ORGANISM  recombinant plasmid
REFERENCE   1  (bases 1 to 7222)
  AUTHORS   .
  TITLE     Direct Submission
  JOURNAL   .
FEATURES             Location/Qualifiers
     source          1..7222
                     /mol_type="other DNA"
                     /organism="recombinant plasmid"
     primer_bind     4..20
                     /label=M13 rev
                     /note="common sequencing primer, one of multiple similar 
                     variants"
     misc_feature    complement(61..196)
                     /label=PiggyBac 5'TR
                     /note="PiggyBac 5'TR"
     misc_feature    77..95
                     /label=TR2
                     /note="TR2"
     misc_feature    complement(371..591)
                     /label=attP'
                     /note="attP'"
     protein_bind    427..526
                     /label=phage phi-C31 attP
                     /bound_moiety="phage phi-C31 integrase"
                     /note="attachment site of phage phi-C31"
     protein_bind    602..635
                     /label=loxP
                     /bound_moiety="Cre recombinase"
                     /note="Cre-mediated recombination occurs in the 8-bp core 
                     sequence (GCATACAT)."
     promoter        645..2025
                     /label=A. aegypti PUb promoter
     3'UTR           join(1233..1411,2016..2025)
     CDS             2030..2094
                     /codon_start=1
                     /product="three tandem FLAG(R) epitope tags, followed by an
                     enterokinase cleavage site"
                     /label=3xFLAG
                     /translation="DYKDHDGDYKDHDIDYKDDDD"
     CDS             2096..2962
                     /codon_start=1
                     /label=Loqs2-CDS
                     /translation="MGRTNSPSNECCENGDNALLNGYVSASPGESNPRPVPTNDALPIE
                     EAFKIALTGKSNTKKMPVSLLYELLSRRGITPQYDLLPREGAAHEQTFSYRVSYPDGDA
                     IGTGQSKKEAKHAAAKALIDKMGINDSANKPVGKKTPITVLQEVLTRRGIYPQYDFIQP
                     DAAVHDGTFRYRVSYQDKEAMGTGKSKKEAKQAAAKSLIDKLAGVAFWDTHSHGLNSRE
                     ETKQDEDAEPSASSPEVSLLSRSHDGVPEGFTDKAKGKRNQHTQVDMFVSRKKQKAGNQ
                     RELTNATI"
     polyA_signal    3071..3153
                     /label=SV40 poly(A) signal
                     /note="SV40 polyadenylation signal"
     misc_feature    3191..3194
                     /label=TAAG
     misc_feature    3221..3869
                     /label=OpIE2 promoter
                     /note="OpIE2 promoter"
     CDS             3871..4470
                     /codon_start=1
                     /gene="pac from Streptomyces alboniger"
                     /product="puromycin N-acetyltransferase"
                     /label=PuroR
                     /note="confers resistance to puromycin"
                     /translation="MTEYKPTVRLATRDDVPRAVRTLAAAFADYPATRHTVDPDRHIER
                     VTELQELFLTRVGLDIGKVWVADDGAAVAVWTTPESVEAGAVFAEIGPRMAELSGSRLA
                     AQQQMEGLLAPHRPKEPAWFLATVGVSPDHQGKGLGSAVVLPGVEAAERAGVPAFLETS
                     APRNLPFYERLGFTVTADVEVPEGPRTWCMTRKPGA"
     misc_feature    4471..4600
                     /label=SV40 terminator
                     /note="SV40 terminator"
     polyA_signal    4482..4600
                     /label=SV40 poly(A) signal
                     /note="SV40 polyadenylation signal"
     protein_bind    4618..4651
                     /label=loxP
                     /bound_moiety="Cre recombinase"
                     /note="Cre-mediated recombination occurs in the 8-bp core 
                     sequence (GCATACAT)."
     misc_feature    4665..4760
                     /label=repeated transposase region
                     /note="repeated transposase region"
     misc_feature    complement(4744..4901)
                     /label=original PiggyBac 3'region
                     /note="original PiggyBac 3'region"
     misc_feature    complement(4839..4857)
                     /label=TR2
                     /note="TR2"
     misc_feature    4853..4873
                     /label=direct repeat
                     /note="direct repeat"
     misc_feature    complement(4889..4901)
                     /label=TR1
                     /note="TR1"
     primer_bind     complement(5031..5047)
                     /label=M13 fwd
                     /note="common sequencing primer, one of multiple similar 
                     variants"
     terminator      5212..5239
                     /label=rrnB T2 terminator
                     /note="transcription terminator T2 from the E. coli rrnB 
                     gene"
     rep_origin      complement(5569..6157)
                     /direction=LEFT
                     /label=ori
                     /note="high-copy-number ColE1/pMB1/pBR322/pUC origin of 
                     replication"
     CDS             complement(6304..7113)
                     /codon_start=1
                     /gene="aph(3')-Ia"
                     /product="aminoglycoside phosphotransferase"
                     /label=KanR
                     /note="confers resistance to kanamycin in bacteria or G418 
                     (Geneticin(R)) in eukaryotes"
                     /translation="MSHIQRETSRPRLNSNMDADLYGYKWARDNVGQSGATIYRLYGKP
                     DAPELFLKHGKGSVANDVTDEMVRLNWLTEFMPLPTIKHFIRTPDDAWLLTTAIPGKTA
                     FQVLEEYPDSGENIVDALAVFLRRLHSIPVCNCPFNSDRVFRLAQAQSRMNNGLVDASD
                     FDDERNGWPVEQVWKEMHKLLPFSPDSVVTHGDFSLDNLIFDEGKLIGCIDVGRVGIAD
                     RYQDLAILWNCLGEFSPSLQKRLFQKYGIDNPDMNKLQFHLMLDEFF"
     misc_feature    7184..7202
                     /label=pDONR-RP
                     /note="pDONR-RP"
ORIGIN
        1 tgccaggaaa cagctatgac catgtaatac gacgatatga tcctgatgca gctagattaa
       61 ccctagaaag atagtctgcg taaaattgac gcatgcattc ttgaaatatt gctctctctt
      121 tctaaatagc gcgaatccgt cgctgtgcat ttaggacatc tcagtcgccg cttggagctc
      181 ccgtgaggcg tgcttgtcaa tgcggtaagt gtcactgatt ttgaactata acgaccgcgt
      241 gagtcaaaat gacgcatgat tatcttttac gtgactttta agatttaact catacgataa
      301 ttatattgtt atttcatgtt ctacttacgt gataacttat tatatatata ttttcttgtt
      361 atagattaga tcgcgctcgc gcgactgacg gtcgtaagca cccgcgtacg tgtccacccc
      421 ggtcacaacc ccttgtgtca tgtcggcgac cctacgcccc caactgagag aactcaaagg
      481 ttaccccagt tggggcacta ctcccgaaaa ccgcttctga cctgggaaaa cgtgaagccc
      541 cggggcatcc gctgagggtt gccgccgggg cttcggtgtg tccgtcagta ctgcaggtac
      601 cataacttcg tatagcatac attatacgaa gttataccgg atccatcttt acatgtagct
      661 tgtgcattga atccaattat aatttgcctt ggcaccagct gagccagaca agaaagaaag
      721 cttcccagaa gtatatcgat ttagaagggt tgacgtcact ttgctgactg cactaataca
      781 gcaaatgata caattagaat gattcaagtg aaattcccaa attactgctt tgtctctgga
      841 tttggttatc agattacatt cgaagctaag aatagctacc gaaattgtcg atcaaatcag
      901 gaaatccttt ctctatcgaa aaaggcattc gcacatcttt ctctgtatgc catatacacg
      961 aatggtaggt acattgacgt ctttgccaga agttgaactg catcgttcaa ggtacagaat
     1021 gaacgactaa cagacacaag cacgttttgc tgtccattca gacacaggga tggtacccat
     1081 agtcgatcga tttagagcca tccaaccgaa cagaggtata tgtatgaatg gattgcagaa
     1141 attttctaga agtacaacca ccactacggc agtgtctata aaacgcccct gcaaaggcaa
     1201 aaccagctca atcgaatacg tttcctagtg gagtgaacat tacgcggtcc aagtaagcag
     1261 tgccagtgca agtgaagtga agtctctagt gaaaaagagt gatccaatta gccagaggag
     1321 aaaatttcag agtgaacaaa gctttgttca aaggacaatt actattaaat ttgtgaaagt
     1381 gcatttcggt gaagggaatc ttctagtgaa ggtaggtaaa ttaaatgatg aaattatagc
     1441 tatgagcgaa aactagtttg gtgaatgatt cctttgtctt tgaatgagca aactattttc
     1501 caagatggcg actattgagc tttgagtgat tagtgaaaat ttgcaacgca gtttcatcat
     1561 cattgataaa acccaattgt gattcacggc gataatcata tttcgttgaa tcatcgctgc
     1621 taattgaatt aaatttctag agcaagcgcg aattcgccat atttctaaaa ttaaatattg
     1681 tggtgataat tacccattaa ggtaatatta acacatatcg agaaaaacct tgaggaaatc
     1741 gtgaaaactt gaagatacgc aatttccaaa ctacgtagtt caaagtcgaa aacaagttaa
     1801 tttttcacta aaaagtaggg cgttgttgtg acgtcatcac cttcaagtgt atatttttca
     1861 cttggcctgc gactgcaaac gcagacaaag caaaacaagt ttaaaacctg tcgtgtcgtg
     1921 ctcgaagcca aaggcaatga atcaatatca aatgagagtt tgcatttcac aaccaattac
     1981 tgaagcgttt cctcgtttct ttttctgctc aacagagatt tcaacaatgg actataagga
     2041 ccacgacgga gactacaagg atcatgatat tgattacaaa gacgatgacg ataaaatggg
     2101 tagaacgaat tcgccgtcaa atgaatgctg tgaaaacggg gacaacgcct tactaaatgg
     2161 ctatgtgagt gcttcgccgg gagaatcgaa tcctcgtcca gttccaacga atgatgctct
     2221 accgatagag gaagccttca agattgcgtt gaccggtaag agcaatacga agaagatgcc
     2281 agtgtccctt ctgtacgagc tgttgagtcg gcgtggaatc actccgcaat acgatttgct
     2341 tccgcgtgag ggagcagccc acgaacaaac cttcagctac cgggtatcgt acccggatgg
     2401 agacgccatc ggaacaggcc aatcgaagaa ggaagcgaag catgccgccg ctaaggccct
     2461 aattgacaag atgggcatca acgatagcgc gaacaaacct gtcggcaaga aaacgccgat
     2521 cacggttctc caggaggttt tgacgcgccg tggaatctat ccccagtatg acttcatcca
     2581 gcccgatgca gcagtccatg atgggacgtt tcgctataga gtgtcgtacc aagacaagga
     2641 agccatgggg accggcaaat ccaagaagga ggccaaacaa gcagctgcta aatcactaat
     2701 cgacaaactg gccggtgttg ctttctggga tacccattcg catggattga actccagaga
     2761 ggaaaccaaa caagacgagg acgcagaacc ttcagcgtct agccctgaag tatctttact
     2821 gtcccgaagc catgacggcg tgccggaagg gttcacagac aaagcgaaag gaaagcgtaa
     2881 tcaacatacc caggtggata tgttcgtatc gagaaagaag cagaaagcag gaaaccaacg
     2941 tgagttgacc aatgccacta tttaaggcat aatcagccat accacatttg tagaggtttt
     3001 acttgcttta aaaaacctcc cacacctccc cctgaacctg aaacataaaa tgaatgcaat
     3061 tgttgttgtt aacttgttta ttgcagctta taatggttac aaataaagca atagcatcac
     3121 aaatttcaca aataaagcat ttttcttcac tgcattctag ttgtggtttg tccaaactca
     3181 tcaatgtatc taagagttgg atatcgttta aaccgtttat catgatgata aacaatgtat
     3241 ggtgctaatg ttgcttcaac aacaattctg ttgaactgtg ttttcatgtt tgccaacaag
     3301 cacctttata ctcggtggcc tccccaccac caactttttt gcactgcaaa aaaacacgct
     3361 tttgcacgcg ggcccataca tagtacaaac tctacgtttc gtagactatt ttacataaat
     3421 agtctacacc gttgtatacg ctccaaatac actaccacac attgaacctt tttgcagtgc
     3481 aaaaaagtac gtgtcggcag tcacgtaggc cggccttatc gggtcgcgtc ctgtcacgta
     3541 cgaatcacat tatcggaccg gacgagtgtt gtcttatcgt gacaggacgc cagcttcctg
     3601 tgttgctaac cgcagccgga cgcaactcct tatcggaaca ggacgcgcct ccatatcagc
     3661 cgcgcgttat ctcatgcgcg tgaccggaca cgaggcgccc gtcccgctta tcgcgcctat
     3721 aaatacagcc cgcaacgatc tggtaaacac agttgaacag catctgttcg aattaattcg
     3781 ggatctgccg ggctgcagca cgtgttgaca attaatcatc ggcatagtat atcggcatag
     3841 tataatacga ctcactatag gagggccacc atgaccgagt acaagcccac ggtgcgcctc
     3901 gccacccgcg acgacgtccc cagggccgta cgcaccctcg ccgccgcgtt cgccgactac
     3961 cccgccacgc gccacaccgt cgatccggac cgccacatcg agcgggtcac cgagctgcaa
     4021 gaactcttcc tcacgcgcgt cgggctcgac atcggcaagg tgtgggtcgc ggacgacggc
     4081 gccgcggtgg cggtctggac cacgccggag agcgtcgaag cgggggcggt gttcgccgag
     4141 atcggcccgc gcatggccga gttgagcggt tcccggctgg ccgcgcagca acagatggaa
     4201 ggcctcctgg cgccgcaccg gcccaaggag cccgcgtggt tcctggccac cgtcggcgtc
     4261 tcgcccgacc accagggcaa gggtctgggc agcgccgtcg tgctccccgg agtggaggcg
     4321 gccgagcgcg ccggggtgcc cgccttcctg gaaacatccg cgccccgcaa cctccccttc
     4381 tacgagcggc tcggcttcac cgtcaccgcc gacgtcgagg tgcccgaagg accgcgcacc
     4441 tggtgcatga cccgcaagcc cggtgcctga ctcgacctcg aaacttgttt attgcagctt
     4501 ataatggtta caaataaagc aatagcatca caaatttcac aaataaagca tttttttcac
     4561 tgcattctag ttgtggtttg tccaaactca tcaatgtatc gcttgtaatt cgtcgacata
     4621 acttcgtata gcatacatta tacgaagtta tgagctcaat tcgataaaag ttttgttact
     4681 ttatagaaga aattttgagt ttttgttttt tttaataaat aaataaacat aaataaattg
     4741 tttgttgaat ttattattag tatgtaagtg taaatataat aaaacttaat atctattcaa
     4801 attaataaat aaacctcgat atacagaccg ataaaacaca tgcgtcaatt ttacgcatga
     4861 ttatctttaa cgtacgtcac aatatgatta tctttctagg gttaatctag ctgcgtgttc
     4921 tgcagcgtgt cgagcatctt catctgctcc atcacgctgt aaaacacatt tgcaccgcga
     4981 gtctgcccgt cctccacggg ttcaaaaacg tgaatgaacg aggcgcgctc actggccgtc
     5041 gttttacagg ggatgtcttc atatatatga agactcccat ctgttgtttg tcggtgaacg
     5101 ctctcctgag taggacaaat ccgccgggag cggatttgaa cgttgtgaag caacggcccg
     5161 gagggtggcg ggcaggacgc ccgccataaa ctgccaggca tcaaactaag cagaaggcca
     5221 tcctgacgga tggccttttt gcgtttctac aaactcttcc tggctagcgg tacgcgtatt
     5281 aattgcgttg cgctcactgc ccgctttcca gtcgggaaac ctgtcgtgcc agctgcatta
     5341 atgaatcggc caacgcgcgg ggagaggcgg tttgcgtatt gggcgctctt ccgcttcctc
     5401 gctcactgac tcgctgcgct cggtcgttcg gctgcggcga gcggtatcag ctcactcaaa
     5461 ggcggtaata cggttatcca cagaatcagg ggataacgca ggaaagaaca tgtgagcaaa
     5521 aggccagcaa aaggccagga accgtaaaaa ggccgcgttg ctggcgtttt tccataggct
     5581 ccgcccccct gacgagcatc acaaaaatcg acgctcaagt cagaggtggc gaaacccgac
     5641 aggactataa agataccagg cgtttccccc tggaagctcc ctcgtgcgct ctcctgttcc
     5701 gaccctgccg cttaccggat acctgtccgc ctttctccct tcgggaagcg tggcgctttc
     5761 tcatagctca cgctgtaggt atctcagttc ggtgtaggtc gttcgctcca agctgggctg
     5821 tgtgcacgaa ccccccgttc agcccgaccg ctgcgcctta tccggtaact atcgtcttga
     5881 gtccaacccg gtaagacacg acttatcgcc actggcagca gccactggta acaggattag
     5941 cagagcgagg tatgtaggcg gtgctacaga gttcttgaag tggtggccta actacggcta
     6001 cactagaaga acagtatttg gtatctgcgc tctgctgaag ccagttacct tcggaaaaag
     6061 agttggtagc tcttgatccg gcaaacaaac caccgctggt agcggtggtt tttttgtttg
     6121 caagcagcag attacgcgca gaaaaaaagg atctcaagaa gatcctttga tcttttctac
     6181 ggggtctgac gctcagtgga acgacgcgta actcacgtta agggattttg gtcatgagct
     6241 tgcgccgtcc cgtcaagtca gcgtaatgct ctgccagtgt tacaaccaat taaccaattc
     6301 tgattagaaa aactcatcga gcatcaaatg aaactgcaat ttattcatat caggattatc
     6361 aataccatat ttttgaaaaa gccgtttctg taatgaagga gaaaactcac cgaggcagtt
     6421 ccataggatg gcaagatcct ggtatcggtc tgcgattccg actcgtccaa catcaataca
     6481 acctattaat ttcccctcgt caaaaataag gttatcaagt gagaaatcac catgagtgac
     6541 gactgaatcc ggtgagaatg gcaaaagttt atgcatttct ttccagactt gttcaacagg
     6601 ccagccatta cgctcgtcat caaaatcact cgcatcaacc aaaccgttat tcattcgtga
     6661 ttgcgcctga gcgagacgaa atacgcgatc gctgttaaaa ggacaattac aaacaggaat
     6721 cgaatgcaac cggcgcagga acactgccag cgcatcaaca atattttcac ctgaatcagg
     6781 atattcttct aatacctgga atgctgtttt tccggggatc gcagtggtga gtaaccatgc
     6841 atcatcagga gtacggataa aatgcttgat ggtcggaaga ggcataaatt ccgtcagcca
     6901 gtttagtctg accatctcat ctgtaacatc attggcaacg ctacctttgc catgtttcag
     6961 aaacaactct ggcgcatcgg gcttcccata caagcgatag attgtcgcac ctgattgccc
     7021 gacattatcg cgagcccatt tatacccata taaatcagca tccatgttgg aatttaatcg
     7081 cggcctcgac gtttcccgtt gaatatggct cataacaccc cttgtattac tgtttatgta
     7141 agcagacagt tttattgttc atgatgatat atttttatct tgtgcaatgt aacatcagag
     7201 attttgagac acgggccaga gc
//
