# Supplementary material for: Neofunctionalization driven by positive selection led to the retention of the loqs2 gene encoding an Aedes specific dsRNA binding protein
Source: BMC Biol. 2024 Jan 25;22:14. doi: 10.1186/s12915-024-01821-4 (PMC10809485; doi:10.1186/s12915-024-01821-4)
Supplement: Supplementary file 3 — Additional file 3: Zip compressed file containing plasmid maps in Genbank format. The following files are available: Plasmids used for piggyBac mediated transgenesis in mosquitoes: Files (879 GG PUb-3xFLAG_loqs2_Sv40, 3xP3-eGFP_SV40.gb) and (992 GG OpIE2-3xFLAG_Loqs2_Sv40, PUb-dsRED_Sv40.gb). Plasmids used for transfection in vitro: (993 GG PUb-3xFLAG_Loqs2_Sv40, opIE2-Puro_Sv40.gb), (1000 GG PUb-V5_r2d2_Sv40, opIE2-Puro_Sv40.gb), (1001 GG PUb-V5_LoqsPA_Sv40, opIE2-Puro_Sv40.gb), (1002 GG PUb-V5_LoqsPB_Sv40, opIE2-Puro_Sv40.gb). [file 12915_2024_1821_MOESM3_ESM.zip › 1000 GG PUb-V5_r2d2_Sv40 opIE2-Puro_Sv40.gb]

LOCUS       1000_GG_PUb-V5_r        7264 bp DNA     circular SYN 09-NOV-2023
DEFINITION  synthetic circular DNA
ACCESSION   .
VERSION     .
KEYWORDS    .
SOURCE      synthetic DNA construct
  ORGANISM  recombinant plasmid
REFERENCE   1  (bases 1 to 7264)
  AUTHORS   .
  TITLE     Direct Submission
  JOURNAL   .
FEATURES             Location/Qualifiers
     source          1..7264
                     /mol_type="other DNA"
                     /organism="recombinant plasmid"
     primer_bind     4..20
                     /label=M13 rev
                     /note="common sequencing primer, one of multiple similar 
                     variants"
     misc_feature    complement(61..196)
                     /label=PiggyBac 5'TR
                     /note="PiggyBac 5'TR"
     misc_feature    77..95
                     /label=TR2
                     /note="TR2"
     primer_bind     complement(356..379)
                     /label=Rv2 - PiggyBac NO attP NO lox EM835
     misc_feature    complement(371..591)
                     /label=attP'
                     /note="attP'"
     protein_bind    427..526
                     /label=phage phi-C31 attP
                     /bound_moiety="phage phi-C31 integrase"
                     /note="attachment site of phage phi-C31"
     protein_bind    602..635
                     /label=loxP
                     /bound_moiety="Cre recombinase"
                     /note="Cre-mediated recombination occurs in the 8-bp core 
                     sequence (GCATACAT)."
     misc_feature    638..640
                     /label=lac promoter
                     /note="lac promoter"
     promoter        645..2025
                     /label=AePUb
     primer_bind     645..674
                     /label=PUbFw-taag
     primer_bind     complement(949..969)
                     /label=EM536
     3'UTR           join(1233..1411,2016..2025)
     primer_bind     complement(1993..2025)
                     /label=PUbRv-gttc
     CDS             2027..2032
                     /codon_start=1
                     /label=Kozak+Met
                     /translation="MD"
     CDS             2033..2073
                     /codon_start=1
                     /product="epitope tag from simian virus 5"
                     /label=V5 tag
                     /translation="GKPIPNPLLGLDS"
     primer_bind     2074..2099
                     /label=EM1170 r2d2-CDS-Fw
     CDS             2075..3028
                     /codon_start=1
                     /label=r2d2
                     /translation="MASKPVLSTKTPITELQELCVSKKAPHPLYTFTGEEIDGGNPNSK
                     VFTTSVLALGFTSSGIGRSKKDSKHDAAYKLLKLLFENGLSDIDVDNDEHFLAVLSSDK
                     VTEVRDICVQRNFEMPEFNCVRSSGPSHAPEFEYECRIGAIVRRGIHKTKKGAKQAACN
                     EMIKTLQAMPVEDSEMQVQPLNLAAEIDLNEDEHIIRTYRELINSDIKKKLGVKIADRH
                     RFFEEQEEAKISAARRIALDETLNVEDKCTLIPKALGLKFEMKRDNSDLVTIEGRKLFT
                     FELQNSEYDCFIFGKGDKFYESVYKYLKNMLNFDYID"
     primer_bind     complement(3005..3032)
                     /label=EM1171 r2d2-CDS-Rv
     primer_bind     3029..3055
                     /label=EM820
     misc_feature    3033..3255
                     /label=SV40 term
                     /note="SV40 term"
     polyA_signal    3136..3218
                     /label=SV40 poly(A) signal
                     /note="SV40 polyadenylation signal"
     primer_bind     complement(3234..3263)
                     /label=EM1121
     primer_bind     complement(3236..3255)
                     /label=EM634
     primer_bind     complement(3236..3255)
                     /label=EM1140 - InFusion Rv
     primer_bind     3259..3287
                     /label=EM855
     misc_feature    3263..3911
                     /label=OpIE2 promoter
                     /note="OpIE2 promoter"
     primer_bind     3264..3287
                     /label=EM1139 - InFusion Fw
     CDS             3913..4512
                     /codon_start=1
                     /gene="pac from Streptomyces alboniger"
                     /product="puromycin N-acetyltransferase"
                     /label=PuroR
                     /note="confers resistance to puromycin"
                     /translation="MTEYKPTVRLATRDDVPRAVRTLAAAFADYPATRHTVDPDRHIER
                     VTELQELFLTRVGLDIGKVWVADDGAAVAVWTTPESVEAGAVFAEIGPRMAELSGSRLA
                     AQQQMEGLLAPHRPKEPAWFLATVGVSPDHQGKGLGSAVVLPGVEAAERAGVPAFLETS
                     APRNLPFYERLGFTVTADVEVPEGPRTWCMTRKPGA"
     primer_bind     complement(4375..4395)
                     /label=EM1132 - ModPURO-Rv
     primer_bind     4396..4415
                     /label=EM1131 - ModPURO-Fw
     misc_feature    4513..4642
                     /label=SV40 terminator
                     /note="SV40 terminator"
     polyA_signal    4524..4642
                     /label=SV40 poly(A) signal
                     /note="SV40 polyadenylation signal"
     primer_bind     complement(4621..4642)
                     /label=EM1121
     primer_bind     complement(4623..4646)
                     /label=EM634
     primer_bind     complement(4623..4642)
                     /label=EM1140 - InFusion Rv
     protein_bind    4660..4693
                     /label=loxP
                     /bound_moiety="Cre recombinase"
                     /note="Cre-mediated recombination occurs in the 8-bp core 
                     sequence (GCATACAT)."
     primer_bind     4693..4722
                     /label=Fw2 - PiggyBac NO attP NO lox EM834
     misc_feature    4707..4802
                     /label=repeated transposase region
                     /note="repeated transposase region"
     misc_feature    complement(4786..4943)
                     /label=original PiggyBac 3'region
                     /note="original PiggyBac 3'region"
     primer_bind     4859..4887
                     /label=EM73
     misc_feature    complement(4881..4899)
                     /label=TR2
                     /note="TR2"
     misc_feature    4895..4915
                     /label=direct repeat
                     /note="direct repeat"
     misc_feature    complement(4931..4943)
                     /label=TR1
                     /note="TR1"
     primer_bind     complement(5057..5106)
                     /label=EM854
     primer_bind     complement(5073..5089)
                     /label=M13 fwd
                     /note="common sequencing primer, one of multiple similar 
                     variants"
     primer_bind     5107..5142
                     /label=EM841
     terminator      5254..5281
                     /label=rrnB T2 terminator
                     /note="transcription terminator T2 from the E. coli rrnB 
                     gene"
     primer_bind     complement(5512..5533)
                     /label=EM599
     rep_origin      complement(5611..6199)
                     /direction=LEFT
                     /label=ori
                     /note="high-copy-number ColE1/pMB1/pBR322/pUC origin of 
                     replication"
     CDS             complement(6346..7155)
                     /codon_start=1
                     /gene="aph(3')-Ia"
                     /product="aminoglycoside phosphotransferase"
                     /label=KanR
                     /note="confers resistance to kanamycin in bacteria or G418 
                     (Geneticin(R)) in eukaryotes"
                     /translation="MSHIQRETSRPRLNSNMDADLYGYKWARDNVGQSGATIYRLYGKP
                     DAPELFLKHGKGSVANDVTDEMVRLNWLTEFMPLPTIKHFIRTPDDAWLLTTAIPGKTA
                     FQVLEEYPDSGENIVDALAVFLRRLHSIPVCNCPFNSDRVFRLAQAQSRMNNGLVDASD
                     FDDERNGWPVEQVWKEMHKLLPFSPDSVVTHGDFSLDNLIFDEGKLIGCIDVGRVGIAD
                     RYQDLAILWNCLGEFSPSLQKRLFQKYGIDNPDMNKLQFHLMLDEFF"
     misc_feature    7226..7244
                     /label=pDONR-RP
                     /note="pDONR-RP"
ORIGIN
        1 tgccaggaaa cagctatgac catgtaatac gacgatatga tcctgatgca gctagattaa
       61 ccctagaaag atagtctgcg taaaattgac gcatgcattc ttgaaatatt gctctctctt
      121 tctaaatagc gcgaatccgt cgctgtgcat ttaggacatc tcagtcgccg cttggagctc
      181 ccgtgaggcg tgcttgtcaa tgcggtaagt gtcactgatt ttgaactata acgaccgcgt
      241 gagtcaaaat gacgcatgat tatcttttac gtgactttta agatttaact catacgataa
      301 ttatattgtt atttcatgtt ctacttacgt gataacttat tatatatata ttttcttgtt
      361 atagattaga tcgcgctcgc gcgactgacg gtcgtaagca cccgcgtacg tgtccacccc
      421 ggtcacaacc ccttgtgtca tgtcggcgac cctacgcccc caactgagag aactcaaagg
      481 ttaccccagt tggggcacta ctcccgaaaa ccgcttctga cctgggaaaa cgtgaagccc
      541 cggggcatcc gctgagggtt gccgccgggg cttcggtgtg tccgtcagta ctgcaggtac
      601 cataacttcg tatagcatac attatacgaa gttataccgg atccatcttt acatgtagct
      661 tgtgcattga atccaattat aatttgcctt ggcaccagct gagccagaca agaaagaaag
      721 cttcccagaa gtatatcgat ttagaagggt tgacgtcact ttgctgactg cactaataca
      781 gcaaatgata caattagaat gattcaagtg aaattcccaa attactgctt tgtctctgga
      841 tttggttatc agattacatt cgaagctaag aatagctacc gaaattgtcg atcaaatcag
      901 gaaatccttt ctctatcgaa aaaggcattc gcacatcttt ctctgtatgc catatacacg
      961 aatggtaggt acattgacgt ctttgccaga agttgaactg catcgttcaa ggtacagaat
     1021 gaacgactaa cagacacaag cacgttttgc tgtccattca gacacaggga tggtacccat
     1081 agtcgatcga tttagagcca tccaaccgaa cagaggtata tgtatgaatg gattgcagaa
     1141 attttctaga agtacaacca ccactacggc agtgtctata aaacgcccct gcaaaggcaa
     1201 aaccagctca atcgaatacg tttcctagtg gagtgaacat tacgcggtcc aagtaagcag
     1261 tgccagtgca agtgaagtga agtctctagt gaaaaagagt gatccaatta gccagaggag
     1321 aaaatttcag agtgaacaaa gctttgttca aaggacaatt actattaaat ttgtgaaagt
     1381 gcatttcggt gaagggaatc ttctagtgaa ggtaggtaaa ttaaatgatg aaattatagc
     1441 tatgagcgaa aactagtttg gtgaatgatt cctttgtctt tgaatgagca aactattttc
     1501 caagatggcg actattgagc tttgagtgat tagtgaaaat ttgcaacgca gtttcatcat
     1561 cattgataaa acccaattgt gattcacggc gataatcata tttcgttgaa tcatcgctgc
     1621 taattgaatt aaatttctag agcaagcgcg aattcgccat atttctaaaa ttaaatattg
     1681 tggtgataat tacccattaa ggtaatatta acacatatcg agaaaaacct tgaggaaatc
     1741 gtgaaaactt gaagatacgc aatttccaaa ctacgtagtt caaagtcgaa aacaagttaa
     1801 tttttcacta aaaagtaggg cgttgttgtg acgtcatcac cttcaagtgt atatttttca
     1861 cttggcctgc gactgcaaac gcagacaaag caaaacaagt ttaaaacctg tcgtgtcgtg
     1921 ctcgaagcca aaggcaatga atcaatatca aatgagagtt tgcatttcac aaccaattac
     1981 tgaagcgttt cctcgtttct ttttctgctc aacagagatt tcaacaatgg acggaaagcc
     2041 aatcccaaac ccactgctgg gactggattc cacaatggcc tcaaagccag tcctgagcac
     2101 gaagactcca ataacggagc tgcaagagct gtgtgtgtcc aaaaaagcgc cgcatccgct
     2161 gtacacattt accggtgagg aaatcgacgg aggaaacccg aattccaaag ttttcaccac
     2221 ttcggttttg gccctcggat tcaccagcag cggaattggc cggtcaaaga aggattccaa
     2281 acatgacgct gcctataagt tgttgaaatt gctgttcgag aacgggctga gcgatatcga
     2341 cgtggacaat gatgagcact ttttggcggt cctgtcctcg gataaagtga ccgaagtgcg
     2401 ggacatttgc gtgcagcgga acttcgagat gcccgaattc aactgtgtcc gcagttcggg
     2461 accttcgcat gctccagagt ttgaatatga gtgccgcatc ggagcgattg tccgccgggg
     2521 aattcacaag acgaagaaag gggccaaaca ggcagcgtgc aacgagatga ttaagacgct
     2581 gcaagctatg ccagtggagg acagcgaaat gcaggtccag ccgctcaatc tggccgccga
     2641 gatcgatttg aacgaggatg agcacatcat acggacctac cgggaactca tcaactcgga
     2701 catcaagaaa aaactgggcg taaaaattgc ggaccgacat cggttcttcg aagaacagga
     2761 agaagcgaaa atttccgccg cccgacgaat tgctctggac gaaacgctga acgtggagga
     2821 caaatgcacc ctgatcccca aggctctggg actaaaattc gaaatgaaac gagacaacag
     2881 cgatctggta acgatcgaag gaagaaaatt gttcacattc gaattgcaga attcagaata
     2941 tgattgtttc attttcggaa agggagacaa gttttacgaa agcgtctaca agtatcttaa
     3001 gaacatgctt aatttcgatt acattgatta agcataatca gccataccac atttgtagag
     3061 gttttacttg ctttaaaaaa cctcccacac ctccccctga acctgaaaca taaaatgaat
     3121 gcaattgttg ttgttaactt gtttattgca gcttataatg gttacaaata aagcaatagc
     3181 atcacaaatt tcacaaataa agcatttttc ttcactgcat tctagttgtg gtttgtccaa
     3241 actcatcaat gtatctaagt atcatgatga taaacaatgt atggtgctaa tgttgcttca
     3301 acaacaattc tgttgaactg tgttttcatg tttgccaaca agcaccttta tactcggtgg
     3361 cctccccacc accaactttt ttgcactgca aaaaaacacg cttttgcacg cgggcccata
     3421 catagtacaa actctacgtt tcgtagacta ttttacataa atagtctaca ccgttgtata
     3481 cgctccaaat acactaccac acattgaacc tttttgcagt gcaaaaaagt acgtgtcggc
     3541 agtcacgtag gccggcctta tcgggtcgcg tcctgtcacg tacgaatcac attatcggac
     3601 cggacgagtg ttgtcttatc gtgacaggac gccagcttcc tgtgttgcta accgcagccg
     3661 gacgcaactc cttatcggaa caggacgcgc ctccatatca gccgcgcgtt atctcatgcg
     3721 cgtgaccgga cacgaggcgc ccgtcccgct tatcgcgcct ataaatacag cccgcaacga
     3781 tctggtaaac acagttgaac agcatctgtt cgaattaatt cgggatctgc cgggctgcag
     3841 cacgtgttga caattaatca tcggcatagt atatcggcat agtataatac gactcactat
     3901 aggagggcca ccatgaccga gtacaagccc acggtgcgcc tcgccacccg cgacgacgtc
     3961 cccagggccg tacgcaccct cgccgccgcg ttcgccgact accccgccac gcgccacacc
     4021 gtcgatccgg accgccacat cgagcgggtc accgagctgc aagaactctt cctcacgcgc
     4081 gtcgggctcg acatcggcaa ggtgtgggtc gcggacgacg gcgccgcggt ggcggtctgg
     4141 accacgccgg agagcgtcga agcgggggcg gtgttcgccg agatcggccc gcgcatggcc
     4201 gagttgagcg gttcccggct ggccgcgcag caacagatgg aaggcctcct ggcgccgcac
     4261 cggcccaagg agcccgcgtg gttcctggcc accgtcggcg tctcgcccga ccaccagggc
     4321 aagggtctgg gcagcgccgt cgtgctcccc ggagtggagg cggccgagcg cgccggggtg
     4381 cccgccttcc tggaaacatc cgcgccccgc aacctcccct tctacgagcg gctcggcttc
     4441 accgtcaccg ccgacgtcga ggtgcccgaa ggaccgcgca cctggtgcat gacccgcaag
     4501 cccggtgcct gactcgacct cgaaacttgt ttattgcagc ttataatggt tacaaataaa
     4561 gcaatagcat cacaaatttc acaaataaag catttttttc actgcattct agttgtggtt
     4621 tgtccaaact catcaatgta tcgcttgtaa ttcgtcgaca taacttcgta tagcatacat
     4681 tatacgaagt tatgagctca attcgataaa agttttgtta ctttatagaa gaaattttga
     4741 gtttttgttt tttttaataa ataaataaac ataaataaat tgtttgttga atttattatt
     4801 agtatgtaag tgtaaatata ataaaactta atatctattc aaattaataa ataaacctcg
     4861 atatacagac cgataaaaca catgcgtcaa ttttacgcat gattatcttt aacgtacgtc
     4921 acaatatgat tatctttcta gggttaatct agctgcgtgt tctgcagcgt gtcgagcatc
     4981 ttcatctgct ccatcacgct gtaaaacaca tttgcaccgc gagtctgccc gtcctccacg
     5041 ggttcaaaaa cgtgaatgaa cgaggcgcgc tcactggccg tcgttttaca ggggatgtct
     5101 tcatatatat gaagactccc atctgttgtt tgtcggtgaa cgctctcctg agtaggacaa
     5161 atccgccggg agcggatttg aacgttgtga agcaacggcc cggagggtgg cgggcaggac
     5221 gcccgccata aactgccagg catcaaacta agcagaaggc catcctgacg gatggccttt
     5281 ttgcgtttct acaaactctt cctggctagc ggtacgcgta ttaattgcgt tgcgctcact
     5341 gcccgctttc cagtcgggaa acctgtcgtg ccagctgcat taatgaatcg gccaacgcgc
     5401 ggggagaggc ggtttgcgta ttgggcgctc ttccgcttcc tcgctcactg actcgctgcg
     5461 ctcggtcgtt cggctgcggc gagcggtatc agctcactca aaggcggtaa tacggttatc
     5521 cacagaatca ggggataacg caggaaagaa catgtgagca aaaggccagc aaaaggccag
     5581 gaaccgtaaa aaggccgcgt tgctggcgtt tttccatagg ctccgccccc ctgacgagca
     5641 tcacaaaaat cgacgctcaa gtcagaggtg gcgaaacccg acaggactat aaagatacca
     5701 ggcgtttccc cctggaagct ccctcgtgcg ctctcctgtt ccgaccctgc cgcttaccgg
     5761 atacctgtcc gcctttctcc cttcgggaag cgtggcgctt tctcatagct cacgctgtag
     5821 gtatctcagt tcggtgtagg tcgttcgctc caagctgggc tgtgtgcacg aaccccccgt
     5881 tcagcccgac cgctgcgcct tatccggtaa ctatcgtctt gagtccaacc cggtaagaca
     5941 cgacttatcg ccactggcag cagccactgg taacaggatt agcagagcga ggtatgtagg
     6001 cggtgctaca gagttcttga agtggtggcc taactacggc tacactagaa gaacagtatt
     6061 tggtatctgc gctctgctga agccagttac cttcggaaaa agagttggta gctcttgatc
     6121 cggcaaacaa accaccgctg gtagcggtgg tttttttgtt tgcaagcagc agattacgcg
     6181 cagaaaaaaa ggatctcaag aagatccttt gatcttttct acggggtctg acgctcagtg
     6241 gaacgacgcg taactcacgt taagggattt tggtcatgag cttgcgccgt cccgtcaagt
     6301 cagcgtaatg ctctgccagt gttacaacca attaaccaat tctgattaga aaaactcatc
     6361 gagcatcaaa tgaaactgca atttattcat atcaggatta tcaataccat atttttgaaa
     6421 aagccgtttc tgtaatgaag gagaaaactc accgaggcag ttccatagga tggcaagatc
     6481 ctggtatcgg tctgcgattc cgactcgtcc aacatcaata caacctatta atttcccctc
     6541 gtcaaaaata aggttatcaa gtgagaaatc accatgagtg acgactgaat ccggtgagaa
     6601 tggcaaaagt ttatgcattt ctttccagac ttgttcaaca ggccagccat tacgctcgtc
     6661 atcaaaatca ctcgcatcaa ccaaaccgtt attcattcgt gattgcgcct gagcgagacg
     6721 aaatacgcga tcgctgttaa aaggacaatt acaaacagga atcgaatgca accggcgcag
     6781 gaacactgcc agcgcatcaa caatattttc acctgaatca ggatattctt ctaatacctg
     6841 gaatgctgtt tttccgggga tcgcagtggt gagtaaccat gcatcatcag gagtacggat
     6901 aaaatgcttg atggtcggaa gaggcataaa ttccgtcagc cagtttagtc tgaccatctc
     6961 atctgtaaca tcattggcaa cgctaccttt gccatgtttc agaaacaact ctggcgcatc
     7021 gggcttccca tacaagcgat agattgtcgc acctgattgc ccgacattat cgcgagccca
     7081 tttataccca tataaatcag catccatgtt ggaatttaat cgcggcctcg acgtttcccg
     7141 ttgaatatgg ctcataacac cccttgtatt actgtttatg taagcagaca gttttattgt
     7201 tcatgatgat atatttttat cttgtgcaat gtaacatcag agattttgag acacgggcca
     7261 gagc
//
