# Supplementary material for: Neofunctionalization driven by positive selection led to the retention of the loqs2 gene encoding an Aedes specific dsRNA binding protein
Source: BMC Biol. 2024 Jan 25;22:14. doi: 10.1186/s12915-024-01821-4 (PMC10809485; doi:10.1186/s12915-024-01821-4)
Supplement: Supplementary file 3 — Additional file 3: Zip compressed file containing plasmid maps in Genbank format. The following files are available: Plasmids used for piggyBac mediated transgenesis in mosquitoes: Files (879 GG PUb-3xFLAG_loqs2_Sv40, 3xP3-eGFP_SV40.gb) and (992 GG OpIE2-3xFLAG_Loqs2_Sv40, PUb-dsRED_Sv40.gb). Plasmids used for transfection in vitro: (993 GG PUb-3xFLAG_Loqs2_Sv40, opIE2-Puro_Sv40.gb), (1000 GG PUb-V5_r2d2_Sv40, opIE2-Puro_Sv40.gb), (1001 GG PUb-V5_LoqsPA_Sv40, opIE2-Puro_Sv40.gb), (1002 GG PUb-V5_LoqsPB_Sv40, opIE2-Puro_Sv40.gb). [file 12915_2024_1821_MOESM3_ESM.zip › 1001 GG PUb-V5_LoqsPA_Sv40 opIE2-Puro_Sv40.gb]

LOCUS       1001_GG_PUb-V5_L        7441 bp DNA     circular SYN 09-NOV-2023
DEFINITION  synthetic circular DNA
ACCESSION   .
VERSION     .
KEYWORDS    .
SOURCE      synthetic DNA construct
  ORGANISM  recombinant plasmid
REFERENCE   1  (bases 1 to 7441)
  AUTHORS   .
  TITLE     Direct Submission
  JOURNAL   .
FEATURES             Location/Qualifiers
     source          1..7441
                     /mol_type="other DNA"
                     /organism="recombinant plasmid"
     primer_bind     4..20
                     /label=M13 rev
                     /note="common sequencing primer, one of multiple similar 
                     variants"
     misc_feature    complement(61..196)
                     /label=PiggyBac 5'TR
                     /note="PiggyBac 5'TR"
     misc_feature    77..95
                     /label=TR2
                     /note="TR2"
     misc_feature    complement(371..591)
                     /label=attP'
                     /note="attP'"
     protein_bind    427..526
                     /label=phage phi-C31 attP
                     /bound_moiety="phage phi-C31 integrase"
                     /note="attachment site of phage phi-C31"
     protein_bind    602..635
                     /label=loxP
                     /bound_moiety="Cre recombinase"
                     /note="Cre-mediated recombination occurs in the 8-bp core 
                     sequence (GCATACAT)."
     misc_feature    638..640
                     /label=lac promoter
                     /note="lac promoter"
     promoter        645..2025
                     /label=PUb promoter
     3'UTR           join(1233..1411,2016..2025)
     CDS             2027..2032
                     /codon_start=1
                     /label=Kozak+Met
                     /translation="MD"
     CDS             2033..2073
                     /codon_start=1
                     /product="epitope tag from simian virus 5"
                     /label=V5 tag
                     /translation="GKPIPNPLLGLDS"
     CDS             join(2075..2815,2960..3205)
                     /codon_start=1
                     /label=Loqs-PB
                     /translation="MSKTDLPAVEDLNGLVSGDNGNPPVGQPNLKRPVRVAKKSVSKQD
                     ALPIEEALKTELTGTNNMKTPISVLQELLSRRGITPQYDLIQVEGAVHEPTFRYRVSYQ
                     DKDAMGTGKSKKEAKHAAAKALIDKLAGNAFGDTQTGGLNIKAEAGLDGDDEPTGNPIG
                     WLQEMCMARRWPPPTYETEMEVGLPHERQFTIACAVLKYREVGKGKSKKIAKRQAAQRM
                     WQRLQDQPLEPNQIIQMLDEEGNEEVTCLNDKSIDFVQMLHEIATEQRFEVTYVDIDEK
                     TLSGRFQCLVQLSTLPVAVCHGSGSTAKEAQTAAARNSLEYLKIMTKT"
     CDS             2075..3205
                     /codon_start=1
                     /label=Loqs-PA
                     /translation="MSKTDLPAVEDLNGLVSGDNGNPPVGQPNLKRPVRVAKKSVSKQD
                     ALPIEEALKTELTGTNNMKTPISVLQELLSRRGITPQYDLIQVEGAVHEPTFRYRVSYQ
                     DKDAMGTGKSKKEAKHAAAKALIDKLAGNAFGDTQTGGLNIKAEAGLDGDDEPTGNPIG
                     WLQEMCMARRWPPPTYETEMEVGLPHERQFTIACAVLKYREVGKGKSKKIAKRQAAQRM
                     WQRLQDQPLEPNQIIQMLDEEGNEELKAASITGRYAGLKDARIPSLTTGHGQKVSQFHK
                     ALKARSGETLRQLQVTCLNDKSIDFVQMLHEIATEQRFEVTYVDIDEKTLSGRFQCLVQ
                     LSTLPVAVCHGSGSTAKEAQTAAARNSLEYLKIMTKT"
     misc_feature    3210..3432
                     /label=SV40 term
                     /note="SV40 term"
     polyA_signal    3313..3395
                     /label=SV40 poly(A) signal
                     /note="SV40 polyadenylation signal"
     misc_feature    3440..4088
                     /label=OpIE2 promoter
                     /note="OpIE2 promoter"
     CDS             4090..4689
                     /codon_start=1
                     /gene="pac from Streptomyces alboniger"
                     /product="puromycin N-acetyltransferase"
                     /label=PuroR
                     /note="confers resistance to puromycin"
                     /translation="MTEYKPTVRLATRDDVPRAVRTLAAAFADYPATRHTVDPDRHIER
                     VTELQELFLTRVGLDIGKVWVADDGAAVAVWTTPESVEAGAVFAEIGPRMAELSGSRLA
                     AQQQMEGLLAPHRPKEPAWFLATVGVSPDHQGKGLGSAVVLPGVEAAERAGVPAFLETS
                     APRNLPFYERLGFTVTADVEVPEGPRTWCMTRKPGA"
     misc_feature    4690..4819
                     /label=SV40 terminator
                     /note="SV40 terminator"
     polyA_signal    4701..4819
                     /label=SV40 poly(A) signal
                     /note="SV40 polyadenylation signal"
     protein_bind    4837..4870
                     /label=loxP
                     /bound_moiety="Cre recombinase"
                     /note="Cre-mediated recombination occurs in the 8-bp core 
                     sequence (GCATACAT)."
     misc_feature    4884..4979
                     /label=repeated transposase region
                     /note="repeated transposase region"
     misc_feature    complement(4963..5120)
                     /label=original PiggyBac 3'region
                     /note="original PiggyBac 3'region"
     misc_feature    complement(5058..5076)
                     /label=TR2
                     /note="TR2"
     misc_feature    5072..5092
                     /label=direct repeat
                     /note="direct repeat"
     misc_feature    complement(5108..5120)
                     /label=TR1
                     /note="TR1"
     primer_bind     complement(5250..5266)
                     /label=M13 fwd
                     /note="common sequencing primer, one of multiple similar 
                     variants"
     terminator      5431..5458
                     /label=rrnB T2 terminator
                     /note="transcription terminator T2 from the E. coli rrnB 
                     gene"
     rep_origin      complement(5788..6376)
                     /direction=LEFT
                     /label=ori
                     /note="high-copy-number ColE1/pMB1/pBR322/pUC origin of 
                     replication"
     CDS             complement(6523..7332)
                     /codon_start=1
                     /gene="aph(3')-Ia"
                     /product="aminoglycoside phosphotransferase"
                     /label=KanR
                     /note="confers resistance to kanamycin in bacteria or G418 
                     (Geneticin(R)) in eukaryotes"
                     /translation="MSHIQRETSRPRLNSNMDADLYGYKWARDNVGQSGATIYRLYGKP
                     DAPELFLKHGKGSVANDVTDEMVRLNWLTEFMPLPTIKHFIRTPDDAWLLTTAIPGKTA
                     FQVLEEYPDSGENIVDALAVFLRRLHSIPVCNCPFNSDRVFRLAQAQSRMNNGLVDASD
                     FDDERNGWPVEQVWKEMHKLLPFSPDSVVTHGDFSLDNLIFDEGKLIGCIDVGRVGIAD
                     RYQDLAILWNCLGEFSPSLQKRLFQKYGIDNPDMNKLQFHLMLDEFF"
     misc_feature    7403..7421
                     /label=pDONR-RP
                     /note="pDONR-RP"
ORIGIN
        1 tgccaggaaa cagctatgac catgtaatac gacgatatga tcctgatgca gctagattaa
       61 ccctagaaag atagtctgcg taaaattgac gcatgcattc ttgaaatatt gctctctctt
      121 tctaaatagc gcgaatccgt cgctgtgcat ttaggacatc tcagtcgccg cttggagctc
      181 ccgtgaggcg tgcttgtcaa tgcggtaagt gtcactgatt ttgaactata acgaccgcgt
      241 gagtcaaaat gacgcatgat tatcttttac gtgactttta agatttaact catacgataa
      301 ttatattgtt atttcatgtt ctacttacgt gataacttat tatatatata ttttcttgtt
      361 atagattaga tcgcgctcgc gcgactgacg gtcgtaagca cccgcgtacg tgtccacccc
      421 ggtcacaacc ccttgtgtca tgtcggcgac cctacgcccc caactgagag aactcaaagg
      481 ttaccccagt tggggcacta ctcccgaaaa ccgcttctga cctgggaaaa cgtgaagccc
      541 cggggcatcc gctgagggtt gccgccgggg cttcggtgtg tccgtcagta ctgcaggtac
      601 cataacttcg tatagcatac attatacgaa gttataccgg atccatcttt acatgtagct
      661 tgtgcattga atccaattat aatttgcctt ggcaccagct gagccagaca agaaagaaag
      721 cttcccagaa gtatatcgat ttagaagggt tgacgtcact ttgctgactg cactaataca
      781 gcaaatgata caattagaat gattcaagtg aaattcccaa attactgctt tgtctctgga
      841 tttggttatc agattacatt cgaagctaag aatagctacc gaaattgtcg atcaaatcag
      901 gaaatccttt ctctatcgaa aaaggcattc gcacatcttt ctctgtatgc catatacacg
      961 aatggtaggt acattgacgt ctttgccaga agttgaactg catcgttcaa ggtacagaat
     1021 gaacgactaa cagacacaag cacgttttgc tgtccattca gacacaggga tggtacccat
     1081 agtcgatcga tttagagcca tccaaccgaa cagaggtata tgtatgaatg gattgcagaa
     1141 attttctaga agtacaacca ccactacggc agtgtctata aaacgcccct gcaaaggcaa
     1201 aaccagctca atcgaatacg tttcctagtg gagtgaacat tacgcggtcc aagtaagcag
     1261 tgccagtgca agtgaagtga agtctctagt gaaaaagagt gatccaatta gccagaggag
     1321 aaaatttcag agtgaacaaa gctttgttca aaggacaatt actattaaat ttgtgaaagt
     1381 gcatttcggt gaagggaatc ttctagtgaa ggtaggtaaa ttaaatgatg aaattatagc
     1441 tatgagcgaa aactagtttg gtgaatgatt cctttgtctt tgaatgagca aactattttc
     1501 caagatggcg actattgagc tttgagtgat tagtgaaaat ttgcaacgca gtttcatcat
     1561 cattgataaa acccaattgt gattcacggc gataatcata tttcgttgaa tcatcgctgc
     1621 taattgaatt aaatttctag agcaagcgcg aattcgccat atttctaaaa ttaaatattg
     1681 tggtgataat tacccattaa ggtaatatta acacatatcg agaaaaacct tgaggaaatc
     1741 gtgaaaactt gaagatacgc aatttccaaa ctacgtagtt caaagtcgaa aacaagttaa
     1801 tttttcacta aaaagtaggg cgttgttgtg acgtcatcac cttcaagtgt atatttttca
     1861 cttggcctgc gactgcaaac gcagacaaag caaaacaagt ttaaaacctg tcgtgtcgtg
     1921 ctcgaagcca aaggcaatga atcaatatca aatgagagtt tgcatttcac aaccaattac
     1981 tgaagcgttt cctcgtttct ttttctgctc aacagagatt tcaacaatgg acggaaagcc
     2041 aatcccaaac ccactgctgg gactggattc cacaatgagt aagacggatt tgccggcggt
     2101 cgaggatctg aacggactgg tatccggtga caacggaaac cccccggtcg gtcaaccgaa
     2161 tcttaagcgc cccgttcggg tggcgaagaa atcggtgagc aagcaggatg ctttgccaat
     2221 cgaggaagcc ctcaagaccg agctgacggg tacgaacaac atgaagacac cgatctcggt
     2281 gctgcaggag ctgctgagtc gccgcggaat cactccgcag tatgacttga tccaggtcga
     2341 gggagctgtc cacgagccaa ctttccgcta tcgtgtatcg taccaggaca aggatgccat
     2401 gggtacgggc aaatcgaaaa aggaggcgaa gcacgccgct gccaaggccc tgatcgataa
     2461 gctggcaggc aatgccttcg gcgataccca aaccggtggg ttgaacatca aggccgaagc
     2521 cggactcgac ggcgatgacg aaccgaccgg aaatcccatc ggctggctgc aggagatgtg
     2581 catggctcgc cgctggccgc caccaaccta cgaaactgag atggaagttg gactgccaca
     2641 cgagcgccag tttaccattg cctgtgcggt gctcaagtac cgtgaggtgg gcaagggcaa
     2701 gagcaagaag attgccaaac gccaggctgc ccagcggatg tggcaacggc tgcaggatca
     2761 accgctggaa ccgaaccaga tcatccagat gttggacgag gagggcaatg aagagctgaa
     2821 ggcggccagc attaccgggc ggtacgctgg attgaaggat gcccgtattc ccagcctcac
     2881 taccggtcac ggccaaaaag tgtcccagtt ccacaaggcc ctgaaggcac gcagcggcga
     2941 aactctgcgc caactgcagg tcacatgctt gaatgacaaa tcgatcgact ttgtgcagat
     3001 gctgcacgag atcgcaaccg agcaacggtt tgaggtgacc tacgttgaca ttgacgagaa
     3061 aacgttgtcc ggtcgcttcc agtgtttggt gcagctgtct acgctgcctg tggccgtatg
     3121 ccacggtagc ggaagcacgg ccaaggaggc gcaaactgca gcagctcgca actcgctgga
     3181 atatctgaag atcatgacca agacctaagc ataatcagcc ataccacatt tgtagaggtt
     3241 ttacttgctt taaaaaacct cccacacctc cccctgaacc tgaaacataa aatgaatgca
     3301 attgttgttg ttaacttgtt tattgcagct tataatggtt acaaataaag caatagcatc
     3361 acaaatttca caaataaagc atttttcttc actgcattct agttgtggtt tgtccaaact
     3421 catcaatgta tctaagtatc atgatgataa acaatgtatg gtgctaatgt tgcttcaaca
     3481 acaattctgt tgaactgtgt tttcatgttt gccaacaagc acctttatac tcggtggcct
     3541 ccccaccacc aacttttttg cactgcaaaa aaacacgctt ttgcacgcgg gcccatacat
     3601 agtacaaact ctacgtttcg tagactattt tacataaata gtctacaccg ttgtatacgc
     3661 tccaaataca ctaccacaca ttgaaccttt ttgcagtgca aaaaagtacg tgtcggcagt
     3721 cacgtaggcc ggccttatcg ggtcgcgtcc tgtcacgtac gaatcacatt atcggaccgg
     3781 acgagtgttg tcttatcgtg acaggacgcc agcttcctgt gttgctaacc gcagccggac
     3841 gcaactcctt atcggaacag gacgcgcctc catatcagcc gcgcgttatc tcatgcgcgt
     3901 gaccggacac gaggcgcccg tcccgcttat cgcgcctata aatacagccc gcaacgatct
     3961 ggtaaacaca gttgaacagc atctgttcga attaattcgg gatctgccgg gctgcagcac
     4021 gtgttgacaa ttaatcatcg gcatagtata tcggcatagt ataatacgac tcactatagg
     4081 agggccacca tgaccgagta caagcccacg gtgcgcctcg ccacccgcga cgacgtcccc
     4141 agggccgtac gcaccctcgc cgccgcgttc gccgactacc ccgccacgcg ccacaccgtc
     4201 gatccggacc gccacatcga gcgggtcacc gagctgcaag aactcttcct cacgcgcgtc
     4261 gggctcgaca tcggcaaggt gtgggtcgcg gacgacggcg ccgcggtggc ggtctggacc
     4321 acgccggaga gcgtcgaagc gggggcggtg ttcgccgaga tcggcccgcg catggccgag
     4381 ttgagcggtt cccggctggc cgcgcagcaa cagatggaag gcctcctggc gccgcaccgg
     4441 cccaaggagc ccgcgtggtt cctggccacc gtcggcgtct cgcccgacca ccagggcaag
     4501 ggtctgggca gcgccgtcgt gctccccgga gtggaggcgg ccgagcgcgc cggggtgccc
     4561 gccttcctgg aaacatccgc gccccgcaac ctccccttct acgagcggct cggcttcacc
     4621 gtcaccgccg acgtcgaggt gcccgaagga ccgcgcacct ggtgcatgac ccgcaagccc
     4681 ggtgcctgac tcgacctcga aacttgttta ttgcagctta taatggttac aaataaagca
     4741 atagcatcac aaatttcaca aataaagcat ttttttcact gcattctagt tgtggtttgt
     4801 ccaaactcat caatgtatcg cttgtaattc gtcgacataa cttcgtatag catacattat
     4861 acgaagttat gagctcaatt cgataaaagt tttgttactt tatagaagaa attttgagtt
     4921 tttgtttttt ttaataaata aataaacata aataaattgt ttgttgaatt tattattagt
     4981 atgtaagtgt aaatataata aaacttaata tctattcaaa ttaataaata aacctcgata
     5041 tacagaccga taaaacacat gcgtcaattt tacgcatgat tatctttaac gtacgtcaca
     5101 atatgattat ctttctaggg ttaatctagc tgcgtgttct gcagcgtgtc gagcatcttc
     5161 atctgctcca tcacgctgta aaacacattt gcaccgcgag tctgcccgtc ctccacgggt
     5221 tcaaaaacgt gaatgaacga ggcgcgctca ctggccgtcg ttttacaggg gatgtcttca
     5281 tatatatgaa gactcccatc tgttgtttgt cggtgaacgc tctcctgagt aggacaaatc
     5341 cgccgggagc ggatttgaac gttgtgaagc aacggcccgg agggtggcgg gcaggacgcc
     5401 cgccataaac tgccaggcat caaactaagc agaaggccat cctgacggat ggcctttttg
     5461 cgtttctaca aactcttcct ggctagcggt acgcgtatta attgcgttgc gctcactgcc
     5521 cgctttccag tcgggaaacc tgtcgtgcca gctgcattaa tgaatcggcc aacgcgcggg
     5581 gagaggcggt ttgcgtattg ggcgctcttc cgcttcctcg ctcactgact cgctgcgctc
     5641 ggtcgttcgg ctgcggcgag cggtatcagc tcactcaaag gcggtaatac ggttatccac
     5701 agaatcaggg gataacgcag gaaagaacat gtgagcaaaa ggccagcaaa aggccaggaa
     5761 ccgtaaaaag gccgcgttgc tggcgttttt ccataggctc cgcccccctg acgagcatca
     5821 caaaaatcga cgctcaagtc agaggtggcg aaacccgaca ggactataaa gataccaggc
     5881 gtttccccct ggaagctccc tcgtgcgctc tcctgttccg accctgccgc ttaccggata
     5941 cctgtccgcc tttctccctt cgggaagcgt ggcgctttct catagctcac gctgtaggta
     6001 tctcagttcg gtgtaggtcg ttcgctccaa gctgggctgt gtgcacgaac cccccgttca
     6061 gcccgaccgc tgcgccttat ccggtaacta tcgtcttgag tccaacccgg taagacacga
     6121 cttatcgcca ctggcagcag ccactggtaa caggattagc agagcgaggt atgtaggcgg
     6181 tgctacagag ttcttgaagt ggtggcctaa ctacggctac actagaagaa cagtatttgg
     6241 tatctgcgct ctgctgaagc cagttacctt cggaaaaaga gttggtagct cttgatccgg
     6301 caaacaaacc accgctggta gcggtggttt ttttgtttgc aagcagcaga ttacgcgcag
     6361 aaaaaaagga tctcaagaag atcctttgat cttttctacg gggtctgacg ctcagtggaa
     6421 cgacgcgtaa ctcacgttaa gggattttgg tcatgagctt gcgccgtccc gtcaagtcag
     6481 cgtaatgctc tgccagtgtt acaaccaatt aaccaattct gattagaaaa actcatcgag
     6541 catcaaatga aactgcaatt tattcatatc aggattatca ataccatatt tttgaaaaag
     6601 ccgtttctgt aatgaaggag aaaactcacc gaggcagttc cataggatgg caagatcctg
     6661 gtatcggtct gcgattccga ctcgtccaac atcaatacaa cctattaatt tcccctcgtc
     6721 aaaaataagg ttatcaagtg agaaatcacc atgagtgacg actgaatccg gtgagaatgg
     6781 caaaagttta tgcatttctt tccagacttg ttcaacaggc cagccattac gctcgtcatc
     6841 aaaatcactc gcatcaacca aaccgttatt cattcgtgat tgcgcctgag cgagacgaaa
     6901 tacgcgatcg ctgttaaaag gacaattaca aacaggaatc gaatgcaacc ggcgcaggaa
     6961 cactgccagc gcatcaacaa tattttcacc tgaatcagga tattcttcta atacctggaa
     7021 tgctgttttt ccggggatcg cagtggtgag taaccatgca tcatcaggag tacggataaa
     7081 atgcttgatg gtcggaagag gcataaattc cgtcagccag tttagtctga ccatctcatc
     7141 tgtaacatca ttggcaacgc tacctttgcc atgtttcaga aacaactctg gcgcatcggg
     7201 cttcccatac aagcgataga ttgtcgcacc tgattgcccg acattatcgc gagcccattt
     7261 atacccatat aaatcagcat ccatgttgga atttaatcgc ggcctcgacg tttcccgttg
     7321 aatatggctc ataacacccc ttgtattact gtttatgtaa gcagacagtt ttattgttca
     7381 tgatgatata tttttatctt gtgcaatgta acatcagaga ttttgagaca cgggccagag
     7441 c
//
