# Supplementary material for: Neofunctionalization driven by positive selection led to the retention of the loqs2 gene encoding an Aedes specific dsRNA binding protein
Source: BMC Biol. 2024 Jan 25;22:14. doi: 10.1186/s12915-024-01821-4 (PMC10809485; doi:10.1186/s12915-024-01821-4)
Supplement: Supplementary file 3 — Additional file 3: Zip compressed file containing plasmid maps in Genbank format. The following files are available: Plasmids used for piggyBac mediated transgenesis in mosquitoes: Files (879 GG PUb-3xFLAG_loqs2_Sv40, 3xP3-eGFP_SV40.gb) and (992 GG OpIE2-3xFLAG_Loqs2_Sv40, PUb-dsRED_Sv40.gb). Plasmids used for transfection in vitro: (993 GG PUb-3xFLAG_Loqs2_Sv40, opIE2-Puro_Sv40.gb), (1000 GG PUb-V5_r2d2_Sv40, opIE2-Puro_Sv40.gb), (1001 GG PUb-V5_LoqsPA_Sv40, opIE2-Puro_Sv40.gb), (1002 GG PUb-V5_LoqsPB_Sv40, opIE2-Puro_Sv40.gb). [file 12915_2024_1821_MOESM3_ESM.zip › 1002 GG PUb-V5_LoqsPB_Sv40 opIE2-Puro_Sv40.gb]

LOCUS       1002_GG_PUb-V5_L        7297 bp DNA     circular SYN 09-NOV-2023
DEFINITION  synthetic circular DNA
ACCESSION   .
VERSION     .
KEYWORDS    .
SOURCE      synthetic DNA construct
  ORGANISM  recombinant plasmid
REFERENCE   1  (bases 1 to 7297)
  AUTHORS   .
  TITLE     Direct Submission
  JOURNAL   .
FEATURES             Location/Qualifiers
     source          1..7297
                     /mol_type="other DNA"
                     /organism="recombinant plasmid"
     primer_bind     4..20
                     /label=M13 rev
                     /note="common sequencing primer, one of multiple similar 
                     variants"
     misc_feature    complement(61..196)
                     /label=PiggyBac 5'TR
                     /note="PiggyBac 5'TR"
     misc_feature    77..95
                     /label=TR2
                     /note="TR2"
     misc_feature    complement(371..591)
                     /label=attP'
                     /note="attP'"
     protein_bind    427..526
                     /label=phage phi-C31 attP
                     /bound_moiety="phage phi-C31 integrase"
                     /note="attachment site of phage phi-C31"
     protein_bind    602..635
                     /label=loxP
                     /bound_moiety="Cre recombinase"
                     /note="Cre-mediated recombination occurs in the 8-bp core 
                     sequence (GCATACAT)."
     misc_feature    638..640
                     /label=lac promoter
                     /note="lac promoter"
     promoter        645..2025
                     /label=PUb promoter
     3'UTR           join(1233..1411,2016..2025)
     CDS             2027..2032
                     /codon_start=1
                     /label=Kozak+Met
                     /translation="MD"
     CDS             2033..2073
                     /codon_start=1
                     /product="epitope tag from simian virus 5"
                     /label=V5 tag
                     /translation="GKPIPNPLLGLDS"
     CDS             2075..3061
                     /codon_start=1
                     /label=Loqs-PB
                     /translation="MSKTDLPAVEDLNGLVSGDNGNPPVGQPNLKRPVRVAKKSVSKQD
                     ALPIEEALKTELTGTNNMKTPISVLQELLSRRGITPQYDLIQVEGAVHEPTFRYRVSYQ
                     DKDAMGTGKSKKEAKHAAAKALIDKLAGNAFGDTQTGGLNIKAEAGLDGDDEPTGNPIG
                     WLQEMCMARRWPPPTYETEMEVGLPHERQFTIACAVLKYREVGKGKSKKIAKRQAAQRM
                     WQRLQDQPLEPNQIIQMLDEEGNEEVTCLNDKSIDFVQMLHEIATEQRFEVTYVDIDEK
                     TLSGRFQCLVQLSTLPVAVCHGSGSTAKEAQTAAARNSLEYLKIMTKT"
     misc_feature    3066..3288
                     /label=SV40 term
                     /note="SV40 term"
     polyA_signal    3169..3251
                     /label=SV40 poly(A) signal
                     /note="SV40 polyadenylation signal"
     misc_feature    3296..3944
                     /label=OpIE2 promoter
                     /note="OpIE2 promoter"
     CDS             3946..4545
                     /codon_start=1
                     /gene="pac from Streptomyces alboniger"
                     /product="puromycin N-acetyltransferase"
                     /label=PuroR
                     /note="confers resistance to puromycin"
                     /translation="MTEYKPTVRLATRDDVPRAVRTLAAAFADYPATRHTVDPDRHIER
                     VTELQELFLTRVGLDIGKVWVADDGAAVAVWTTPESVEAGAVFAEIGPRMAELSGSRLA
                     AQQQMEGLLAPHRPKEPAWFLATVGVSPDHQGKGLGSAVVLPGVEAAERAGVPAFLETS
                     APRNLPFYERLGFTVTADVEVPEGPRTWCMTRKPGA"
     misc_feature    4546..4675
                     /label=SV40 terminator
                     /note="SV40 terminator"
     polyA_signal    4557..4675
                     /label=SV40 poly(A) signal
                     /note="SV40 polyadenylation signal"
     protein_bind    4693..4726
                     /label=loxP
                     /bound_moiety="Cre recombinase"
                     /note="Cre-mediated recombination occurs in the 8-bp core 
                     sequence (GCATACAT)."
     misc_feature    4740..4835
                     /label=repeated transposase region
                     /note="repeated transposase region"
     misc_feature    complement(4819..4976)
                     /label=original PiggyBac 3'region
                     /note="original PiggyBac 3'region"
     misc_feature    complement(4914..4932)
                     /label=TR2
                     /note="TR2"
     misc_feature    4928..4948
                     /label=direct repeat
                     /note="direct repeat"
     misc_feature    complement(4964..4976)
                     /label=TR1
                     /note="TR1"
     primer_bind     complement(5106..5122)
                     /label=M13 fwd
                     /note="common sequencing primer, one of multiple similar 
                     variants"
     terminator      5287..5314
                     /label=rrnB T2 terminator
                     /note="transcription terminator T2 from the E. coli rrnB 
                     gene"
     rep_origin      complement(5644..6232)
                     /direction=LEFT
                     /label=ori
                     /note="high-copy-number ColE1/pMB1/pBR322/pUC origin of 
                     replication"
     CDS             complement(6379..7188)
                     /codon_start=1
                     /gene="aph(3')-Ia"
                     /product="aminoglycoside phosphotransferase"
                     /label=KanR
                     /note="confers resistance to kanamycin in bacteria or G418 
                     (Geneticin(R)) in eukaryotes"
                     /translation="MSHIQRETSRPRLNSNMDADLYGYKWARDNVGQSGATIYRLYGKP
                     DAPELFLKHGKGSVANDVTDEMVRLNWLTEFMPLPTIKHFIRTPDDAWLLTTAIPGKTA
                     FQVLEEYPDSGENIVDALAVFLRRLHSIPVCNCPFNSDRVFRLAQAQSRMNNGLVDASD
                     FDDERNGWPVEQVWKEMHKLLPFSPDSVVTHGDFSLDNLIFDEGKLIGCIDVGRVGIAD
                     RYQDLAILWNCLGEFSPSLQKRLFQKYGIDNPDMNKLQFHLMLDEFF"
     misc_feature    7259..7277
                     /label=pDONR-RP
                     /note="pDONR-RP"
ORIGIN
        1 tgccaggaaa cagctatgac catgtaatac gacgatatga tcctgatgca gctagattaa
       61 ccctagaaag atagtctgcg taaaattgac gcatgcattc ttgaaatatt gctctctctt
      121 tctaaatagc gcgaatccgt cgctgtgcat ttaggacatc tcagtcgccg cttggagctc
      181 ccgtgaggcg tgcttgtcaa tgcggtaagt gtcactgatt ttgaactata acgaccgcgt
      241 gagtcaaaat gacgcatgat tatcttttac gtgactttta agatttaact catacgataa
      301 ttatattgtt atttcatgtt ctacttacgt gataacttat tatatatata ttttcttgtt
      361 atagattaga tcgcgctcgc gcgactgacg gtcgtaagca cccgcgtacg tgtccacccc
      421 ggtcacaacc ccttgtgtca tgtcggcgac cctacgcccc caactgagag aactcaaagg
      481 ttaccccagt tggggcacta ctcccgaaaa ccgcttctga cctgggaaaa cgtgaagccc
      541 cggggcatcc gctgagggtt gccgccgggg cttcggtgtg tccgtcagta ctgcaggtac
      601 cataacttcg tatagcatac attatacgaa gttataccgg atccatcttt acatgtagct
      661 tgtgcattga atccaattat aatttgcctt ggcaccagct gagccagaca agaaagaaag
      721 cttcccagaa gtatatcgat ttagaagggt tgacgtcact ttgctgactg cactaataca
      781 gcaaatgata caattagaat gattcaagtg aaattcccaa attactgctt tgtctctgga
      841 tttggttatc agattacatt cgaagctaag aatagctacc gaaattgtcg atcaaatcag
      901 gaaatccttt ctctatcgaa aaaggcattc gcacatcttt ctctgtatgc catatacacg
      961 aatggtaggt acattgacgt ctttgccaga agttgaactg catcgttcaa ggtacagaat
     1021 gaacgactaa cagacacaag cacgttttgc tgtccattca gacacaggga tggtacccat
     1081 agtcgatcga tttagagcca tccaaccgaa cagaggtata tgtatgaatg gattgcagaa
     1141 attttctaga agtacaacca ccactacggc agtgtctata aaacgcccct gcaaaggcaa
     1201 aaccagctca atcgaatacg tttcctagtg gagtgaacat tacgcggtcc aagtaagcag
     1261 tgccagtgca agtgaagtga agtctctagt gaaaaagagt gatccaatta gccagaggag
     1321 aaaatttcag agtgaacaaa gctttgttca aaggacaatt actattaaat ttgtgaaagt
     1381 gcatttcggt gaagggaatc ttctagtgaa ggtaggtaaa ttaaatgatg aaattatagc
     1441 tatgagcgaa aactagtttg gtgaatgatt cctttgtctt tgaatgagca aactattttc
     1501 caagatggcg actattgagc tttgagtgat tagtgaaaat ttgcaacgca gtttcatcat
     1561 cattgataaa acccaattgt gattcacggc gataatcata tttcgttgaa tcatcgctgc
     1621 taattgaatt aaatttctag agcaagcgcg aattcgccat atttctaaaa ttaaatattg
     1681 tggtgataat tacccattaa ggtaatatta acacatatcg agaaaaacct tgaggaaatc
     1741 gtgaaaactt gaagatacgc aatttccaaa ctacgtagtt caaagtcgaa aacaagttaa
     1801 tttttcacta aaaagtaggg cgttgttgtg acgtcatcac cttcaagtgt atatttttca
     1861 cttggcctgc gactgcaaac gcagacaaag caaaacaagt ttaaaacctg tcgtgtcgtg
     1921 ctcgaagcca aaggcaatga atcaatatca aatgagagtt tgcatttcac aaccaattac
     1981 tgaagcgttt cctcgtttct ttttctgctc aacagagatt tcaacaatgg acggaaagcc
     2041 aatcccaaac ccactgctgg gactggattc cacaatgagt aagacggatt tgccggcggt
     2101 cgaggatctg aacggactgg tatccggtga caacggaaac cccccggtcg gtcaaccgaa
     2161 tcttaagcgc cccgttcggg tggcgaagaa atcggtgagc aagcaggatg ctttgccaat
     2221 cgaggaagcc ctcaagaccg agctgacggg tacgaacaac atgaagacac cgatctcggt
     2281 gctgcaggag ctgctgagtc gccgcggaat cactccgcag tatgacttga tccaggtcga
     2341 gggagctgtc cacgagccaa ctttccgcta tcgtgtatcg taccaggaca aggatgccat
     2401 gggtacgggc aaatcgaaaa aggaggcgaa gcacgccgct gccaaggccc tgatcgataa
     2461 gctggcaggc aatgccttcg gcgataccca aaccggtggg ttgaacatca aggccgaagc
     2521 cggactcgac ggcgatgacg aaccgaccgg aaatcccatc ggctggctgc aggagatgtg
     2581 catggctcgc cgctggccgc caccaaccta cgaaactgag atggaagttg gactgccaca
     2641 cgagcgccag tttaccattg cctgtgcggt gctcaagtac cgtgaggtgg gcaagggcaa
     2701 gagcaagaag attgccaaac gccaggctgc ccagcggatg tggcaacggc tgcaggatca
     2761 accgctggaa ccgaaccaga tcatccagat gttggacgag gagggcaatg aagaggtcac
     2821 atgcttgaat gacaaatcga tcgactttgt gcagatgctg cacgagatcg caaccgagca
     2881 acggtttgag gtgacctacg ttgacattga cgagaaaacg ttgtccggtc gcttccagtg
     2941 tttggtgcag ctgtctacgc tgcctgtggc cgtatgccac ggtagcggaa gcacggccaa
     3001 ggaggcgcaa actgcagcag ctcgcaactc gctggaatat ctgaagatca tgaccaagac
     3061 ctaagcataa tcagccatac cacatttgta gaggttttac ttgctttaaa aaacctccca
     3121 cacctccccc tgaacctgaa acataaaatg aatgcaattg ttgttgttaa cttgtttatt
     3181 gcagcttata atggttacaa ataaagcaat agcatcacaa atttcacaaa taaagcattt
     3241 ttcttcactg cattctagtt gtggtttgtc caaactcatc aatgtatcta agtatcatga
     3301 tgataaacaa tgtatggtgc taatgttgct tcaacaacaa ttctgttgaa ctgtgttttc
     3361 atgtttgcca acaagcacct ttatactcgg tggcctcccc accaccaact tttttgcact
     3421 gcaaaaaaac acgcttttgc acgcgggccc atacatagta caaactctac gtttcgtaga
     3481 ctattttaca taaatagtct acaccgttgt atacgctcca aatacactac cacacattga
     3541 acctttttgc agtgcaaaaa agtacgtgtc ggcagtcacg taggccggcc ttatcgggtc
     3601 gcgtcctgtc acgtacgaat cacattatcg gaccggacga gtgttgtctt atcgtgacag
     3661 gacgccagct tcctgtgttg ctaaccgcag ccggacgcaa ctccttatcg gaacaggacg
     3721 cgcctccata tcagccgcgc gttatctcat gcgcgtgacc ggacacgagg cgcccgtccc
     3781 gcttatcgcg cctataaata cagcccgcaa cgatctggta aacacagttg aacagcatct
     3841 gttcgaatta attcgggatc tgccgggctg cagcacgtgt tgacaattaa tcatcggcat
     3901 agtatatcgg catagtataa tacgactcac tataggaggg ccaccatgac cgagtacaag
     3961 cccacggtgc gcctcgccac ccgcgacgac gtccccaggg ccgtacgcac cctcgccgcc
     4021 gcgttcgccg actaccccgc cacgcgccac accgtcgatc cggaccgcca catcgagcgg
     4081 gtcaccgagc tgcaagaact cttcctcacg cgcgtcgggc tcgacatcgg caaggtgtgg
     4141 gtcgcggacg acggcgccgc ggtggcggtc tggaccacgc cggagagcgt cgaagcgggg
     4201 gcggtgttcg ccgagatcgg cccgcgcatg gccgagttga gcggttcccg gctggccgcg
     4261 cagcaacaga tggaaggcct cctggcgccg caccggccca aggagcccgc gtggttcctg
     4321 gccaccgtcg gcgtctcgcc cgaccaccag ggcaagggtc tgggcagcgc cgtcgtgctc
     4381 cccggagtgg aggcggccga gcgcgccggg gtgcccgcct tcctggaaac atccgcgccc
     4441 cgcaacctcc ccttctacga gcggctcggc ttcaccgtca ccgccgacgt cgaggtgccc
     4501 gaaggaccgc gcacctggtg catgacccgc aagcccggtg cctgactcga cctcgaaact
     4561 tgtttattgc agcttataat ggttacaaat aaagcaatag catcacaaat ttcacaaata
     4621 aagcattttt ttcactgcat tctagttgtg gtttgtccaa actcatcaat gtatcgcttg
     4681 taattcgtcg acataacttc gtatagcata cattatacga agttatgagc tcaattcgat
     4741 aaaagttttg ttactttata gaagaaattt tgagtttttg ttttttttaa taaataaata
     4801 aacataaata aattgtttgt tgaatttatt attagtatgt aagtgtaaat ataataaaac
     4861 ttaatatcta ttcaaattaa taaataaacc tcgatataca gaccgataaa acacatgcgt
     4921 caattttacg catgattatc tttaacgtac gtcacaatat gattatcttt ctagggttaa
     4981 tctagctgcg tgttctgcag cgtgtcgagc atcttcatct gctccatcac gctgtaaaac
     5041 acatttgcac cgcgagtctg cccgtcctcc acgggttcaa aaacgtgaat gaacgaggcg
     5101 cgctcactgg ccgtcgtttt acaggggatg tcttcatata tatgaagact cccatctgtt
     5161 gtttgtcggt gaacgctctc ctgagtagga caaatccgcc gggagcggat ttgaacgttg
     5221 tgaagcaacg gcccggaggg tggcgggcag gacgcccgcc ataaactgcc aggcatcaaa
     5281 ctaagcagaa ggccatcctg acggatggcc tttttgcgtt tctacaaact cttcctggct
     5341 agcggtacgc gtattaattg cgttgcgctc actgcccgct ttccagtcgg gaaacctgtc
     5401 gtgccagctg cattaatgaa tcggccaacg cgcggggaga ggcggtttgc gtattgggcg
     5461 ctcttccgct tcctcgctca ctgactcgct gcgctcggtc gttcggctgc ggcgagcggt
     5521 atcagctcac tcaaaggcgg taatacggtt atccacagaa tcaggggata acgcaggaaa
     5581 gaacatgtga gcaaaaggcc agcaaaaggc caggaaccgt aaaaaggccg cgttgctggc
     5641 gtttttccat aggctccgcc cccctgacga gcatcacaaa aatcgacgct caagtcagag
     5701 gtggcgaaac ccgacaggac tataaagata ccaggcgttt ccccctggaa gctccctcgt
     5761 gcgctctcct gttccgaccc tgccgcttac cggatacctg tccgcctttc tcccttcggg
     5821 aagcgtggcg ctttctcata gctcacgctg taggtatctc agttcggtgt aggtcgttcg
     5881 ctccaagctg ggctgtgtgc acgaaccccc cgttcagccc gaccgctgcg ccttatccgg
     5941 taactatcgt cttgagtcca acccggtaag acacgactta tcgccactgg cagcagccac
     6001 tggtaacagg attagcagag cgaggtatgt aggcggtgct acagagttct tgaagtggtg
     6061 gcctaactac ggctacacta gaagaacagt atttggtatc tgcgctctgc tgaagccagt
     6121 taccttcgga aaaagagttg gtagctcttg atccggcaaa caaaccaccg ctggtagcgg
     6181 tggttttttt gtttgcaagc agcagattac gcgcagaaaa aaaggatctc aagaagatcc
     6241 tttgatcttt tctacggggt ctgacgctca gtggaacgac gcgtaactca cgttaaggga
     6301 ttttggtcat gagcttgcgc cgtcccgtca agtcagcgta atgctctgcc agtgttacaa
     6361 ccaattaacc aattctgatt agaaaaactc atcgagcatc aaatgaaact gcaatttatt
     6421 catatcagga ttatcaatac catatttttg aaaaagccgt ttctgtaatg aaggagaaaa
     6481 ctcaccgagg cagttccata ggatggcaag atcctggtat cggtctgcga ttccgactcg
     6541 tccaacatca atacaaccta ttaatttccc ctcgtcaaaa ataaggttat caagtgagaa
     6601 atcaccatga gtgacgactg aatccggtga gaatggcaaa agtttatgca tttctttcca
     6661 gacttgttca acaggccagc cattacgctc gtcatcaaaa tcactcgcat caaccaaacc
     6721 gttattcatt cgtgattgcg cctgagcgag acgaaatacg cgatcgctgt taaaaggaca
     6781 attacaaaca ggaatcgaat gcaaccggcg caggaacact gccagcgcat caacaatatt
     6841 ttcacctgaa tcaggatatt cttctaatac ctggaatgct gtttttccgg ggatcgcagt
     6901 ggtgagtaac catgcatcat caggagtacg gataaaatgc ttgatggtcg gaagaggcat
     6961 aaattccgtc agccagttta gtctgaccat ctcatctgta acatcattgg caacgctacc
     7021 tttgccatgt ttcagaaaca actctggcgc atcgggcttc ccatacaagc gatagattgt
     7081 cgcacctgat tgcccgacat tatcgcgagc ccatttatac ccatataaat cagcatccat
     7141 gttggaattt aatcgcggcc tcgacgtttc ccgttgaata tggctcataa caccccttgt
     7201 attactgttt atgtaagcag acagttttat tgttcatgat gatatatttt tatcttgtgc
     7261 aatgtaacat cagagatttt gagacacggg ccagagc
//
